# Supplementary material for: Prevalence, Antimicrobial Resistance, and Molecular Characteristics of MRSA in Saudi Arabia: A Retrospective Study
Source: Microorganisms. 2026 Jan 19;14(1):227. doi: 10.3390/microorganisms14010227 (PMC12844393; doi:10.3390/microorganisms14010227)
Supplement: Supplementary file 1 [file microorganisms-14-00227-s001.zip]

Archive with 2 entries (2 files):
- S. aureus.xlsx
- S1 Table.pdf
