# Supplementary material for: Prevalence, Antimicrobial Resistance, and Molecular Characteristics of MRSA in Saudi Arabia: A Retrospective Study
Source: Microorganisms. 2026 Jan 19;14(1):227. doi: 10.3390/microorganisms14010227 (PMC12844393; doi:10.3390/microorganisms14010227)
Supplement: Supplementary file 1 [file microorganisms-14-00227-s001.zip › S. aureus.xlsx]

## Sheet: Sheet1
Sample ID	Source		Catalase Test		Coagulase Test		Gram Staining		Cefoxitin Zone Diameter		MRSA Status		SCCmec Type		spa Type		Vancomycin MIC	Linezolid MIC	Ciprofloxacin MIC	Penicillin		Methicillin		Vancomycin		Linezolid		Ciprofloxacin		Tetracycline		Clindamycin		PVL		tst		eta		etb		lukS-PV		lukF-PV
S0001	Community	755	Positive	1496	Positive	862	Gram-positive cocci	1496	12		Positive	178	IV	34	t002	35	104	392	149	Sensitive	513	Resistant	520	Resistant	499	Intermediate	495	Sensitive	497	Sensitive	483	Resistant	495	Absent	93	Present	97	Present	1402	Absent	81	Absent	91	Present	94
S0002	Hospital	741	Positive		Positive	634	Gram-positive cocci		8		Positive		II	41	t037	26	172	373	194	Sensitive	506	Intermediate	485	Resistant	502	Sensitive	517	Sensitive	490	Intermediate	481	Intermediate	513	Absent	1403	Absent	1399	Absent	94	Absent	1415	Absent	1405	Absent	1402
S0003	Hospital		Positive		Positive		Gram-positive cocci		18		Positive		I	27	t037	48	96	378	144	Resistant	477	Resistant	491	Intermediate	495	Sensitive	484	Sensitive	509	Sensitive	532	Resistant	488	Absent		Present		Present		Absent		Absent		Present
S0004	Community		Positive		Positive		Gram-positive cocci		9		Positive		IV	38	t311	35	1,6	85	12	Resistant		Resistant		Sensitive		Resistant		Sensitive		Resistant		Sensitive		Absent		Absent		Present		Present		Present		Present
S0005	Community		Positive		Positive		Gram-positive cocci		7		Positive		II	1318	t037		68	193	8	Sensitive		Sensitive		Intermediate		Sensitive		Intermediate		Resistant		Resistant		Absent		Absent		Absent		Absent		Present		Absent
S0006	Hospital		Positive		Positive		Gram-positive cocci		6		Positive		II	38	t304	34	182	218	11	Sensitive		Resistant		Sensitive		Intermediate		Intermediate		Resistant		Intermediate		Present		Present		Present		Absent		Present		Present
S0007	Community		Positive		Positive		Gram-positive cocci		8		Positive		II		t008		89	371	124	Sensitive		Sensitive		Sensitive		Sensitive		Resistant		Intermediate		Intermediate		Absent		Present		Absent		Present		Absent		Absent
S0008	Community		Positive		Positive		Gram-positive cocci		18		Positive		II		t304		67	258	103	Resistant		Resistant		Resistant		Resistant		Intermediate		Intermediate		Sensitive		Present		Present		Present		Absent		Present		Absent
S0009	Hospital		Positive		Positive		Gram-positive cocci		12		Positive		II		t002		75	392	195	Resistant		Resistant		Intermediate		Resistant		Sensitive		Intermediate		Intermediate		Absent		Absent		Absent		Present		Absent		Absent
S0010	Hospital		Positive		Positive		Gram-positive cocci		18		Positive		I		t037		174	194	73	Intermediate		Sensitive		Resistant		Resistant		Intermediate		Resistant		Sensitive		Present		Absent		Present		Present		Present		Absent
S0011	Community		Positive		Positive		Gram-positive cocci		15		Positive		II		t008		129	289	154	Intermediate		Sensitive		Intermediate		Sensitive		Sensitive		Intermediate		Sensitive		Absent		Present		Absent		Present		Present		Absent
S0012	Hospital		Positive		Positive		Gram-positive cocci		9		Positive		I		t311		78	356	15	Sensitive		Resistant		Resistant		Resistant		Resistant		Sensitive		Intermediate		Absent		Present		Absent		Present		Absent		Absent
S0013	Hospital		Positive		Positive		Gram-positive cocci		18		Positive		I		t037		128	83	94	Resistant		Intermediate		Sensitive		Intermediate		Resistant		Resistant		Sensitive		Present		Absent		Present		Absent		Present		Present
S0014	Community		Positive		Positive		Gram-positive cocci		11		Positive		I		t008		154	284	7	Resistant		Resistant		Intermediate		Resistant		Resistant		Sensitive		Intermediate		Absent		Present		Present		Absent		Absent		Absent
S0015	Hospital		Positive		Positive		Gram-positive cocci		14		Positive		I		t037		181	2,1	1,8	Intermediate		Intermediate		Resistant		Resistant		Sensitive		Resistant		Sensitive		Present		Absent		Present		Present		Absent		Absent
S0016	Hospital		Positive		Positive		Gram-positive cocci		6		Positive		V		t304		91	382	184	Intermediate		Resistant		Resistant		Resistant		Resistant		Intermediate		Intermediate		Absent		Absent		Present		Present		Absent		Absent
S0017	Hospital		Positive		Positive		Gram-positive cocci		8		Positive		III		t311		185	378	65	Resistant		Intermediate		Intermediate		Resistant		Intermediate		Sensitive		Resistant		Present		Present		Absent		Absent		Present		Absent
S0018	Hospital		Positive		Positive		Gram-positive cocci		18		Positive		III		t037		177	3,3	89	Sensitive		Resistant		Intermediate		Sensitive		Sensitive		Resistant		Intermediate		Absent		Present		Absent		Present		Present		Present
S0019	Hospital		Positive		Positive		Gram-positive cocci		17		Positive		V		t008		77	207	72	Resistant		Resistant		Resistant		Sensitive		Sensitive		Intermediate		Intermediate		Present		Present		Present		Present		Present		Absent
S0020	Community		Positive		Positive		Gram-positive cocci		19		Positive		II		t037		119	255	141	Resistant		Sensitive		Resistant		Sensitive		Resistant		Resistant		Intermediate		Present		Absent		Absent		Absent		Absent		Absent
S0021	Hospital		Positive		Positive		Gram-positive cocci		20		Positive		I		t037		147	229	142	Resistant		Sensitive		Intermediate		Sensitive		Sensitive		Sensitive		Sensitive		Present		Present		Present		Absent		Absent		Absent
S0022	Hospital		Positive		Positive		Gram-positive cocci		20		Positive		III		t311		117	145	66	Sensitive		Intermediate		Resistant		Intermediate		Resistant		Resistant		Resistant		Absent		Present		Absent		Absent		Present		Present
S0023	Hospital		Positive		Positive		Gram-positive cocci		20		Positive		IV		t037		116	283	67	Resistant		Intermediate		Intermediate		Intermediate		Sensitive		Intermediate		Resistant		Present		Absent		Absent		Absent		Present		Present
S0024	Hospital		Positive		Positive		Gram-positive cocci		18		Positive		IV		t037		54	106	1,3	Sensitive		Resistant		Intermediate		Sensitive		Resistant		Resistant		Sensitive		Absent		Present		Absent		Absent		Absent		Absent
S0025	Hospital		Positive		Positive		Gram-positive cocci		14		Positive		III		t037		79	188	191	Sensitive		Resistant		Resistant		Sensitive		Sensitive		Intermediate		Sensitive		Absent		Absent		Present		Present		Present		Present
S0026	Hospital		Positive		Positive		Gram-positive cocci		19		Positive		III		t311		1,7	272	32	Sensitive		Sensitive		Resistant		Resistant		Intermediate		Intermediate		Intermediate		Present		Absent		Absent		Absent		Present		Present
S0027	Community		Positive		Positive		Gram-positive cocci		14		Positive		I		t037		151	146	141	Sensitive		Sensitive		Intermediate		Intermediate		Intermediate		Sensitive		Resistant		Present		Absent		Present		Absent		Absent		Present
S0028	Community		Positive		Positive		Gram-positive cocci		17		Positive		II		t037		1,3	121	74	Intermediate		Resistant		Resistant		Intermediate		Resistant		Sensitive		Sensitive		Present		Present		Present		Absent		Absent		Present
S0029	Hospital		Positive		Positive		Gram-positive cocci		16		Positive		I		t002		71	333	47	Resistant		Sensitive		Intermediate		Sensitive		Resistant		Sensitive		Intermediate		Present		Absent		Present		Absent		Present		Present
S0030	Community		Positive		Positive		Gram-positive cocci		17		Positive		IV		t304		54	254	136	Intermediate		Sensitive		Sensitive		Resistant		Resistant		Resistant		Resistant		Absent		Present		Present		Present		Present		Present
S0031	Hospital		Positive		Positive		Gram-positive cocci		10		Positive		IV		t037		98	285	175	Resistant		Intermediate		Sensitive		Resistant		Intermediate		Intermediate		Resistant		Absent		Absent		Present		Present		Present		Present
S0032	Community		Positive		Positive		Gram-positive cocci		10		Positive		II		t002		168	141	183	Resistant		Intermediate		Resistant		Resistant		Sensitive		Resistant		Resistant		Present		Present		Present		Absent		Present		Absent
S0033	Community		Positive		Positive		Gram-positive cocci		8		Positive		III		t037		136	144	19	Sensitive		Intermediate		Resistant		Resistant		Intermediate		Resistant		Resistant		Present		Absent		Absent		Absent		Absent		Absent
S0034	Community		Positive		Positive		Gram-positive cocci		16		Positive		II		t311		99	102	104	Intermediate		Intermediate		Sensitive		Intermediate		Intermediate		Sensitive		Sensitive		Absent		Present		Absent		Absent		Absent		Absent
S0035	Hospital		Positive		Positive		Gram-positive cocci		9		Positive		III		t002		75	192	42	Resistant		Intermediate		Sensitive		Sensitive		Resistant		Sensitive		Intermediate		Absent		Present		Present		Absent		Absent		Present
S0036	Community		Positive		Positive		Gram-positive cocci		17		Positive		I		t037		121	224	139	Intermediate		Sensitive		Sensitive		Sensitive		Intermediate		Sensitive		Intermediate		Absent		Present		Present		Absent		Present		Present
S0037	Hospital		Positive		Positive		Gram-positive cocci		10		Positive		III		t008		166	61	32	Sensitive		Intermediate		Intermediate		Sensitive		Resistant		Intermediate		Intermediate		Present		Present		Absent		Absent		Absent		Absent
S0038	Community		Positive		Positive		Gram-positive cocci		15		Positive		I		t008		81	0,7	94	Intermediate		Intermediate		Resistant		Resistant		Sensitive		Sensitive		Resistant		Absent		Absent		Absent		Absent		Absent		Absent
S0039	Community		Positive		Positive		Gram-positive cocci		9		Positive		V		t002		134	191	51	Sensitive		Sensitive		Sensitive		Resistant		Intermediate		Intermediate		Intermediate		Absent		Present		Present		Present		Present		Absent
S0040	Community		Positive		Positive		Gram-positive cocci		19		Positive		II		t311		186	268	31	Resistant		Resistant		Resistant		Intermediate		Intermediate		Intermediate		Sensitive		Present		Present		Absent		Absent		Present		Present
S0041	Hospital		Positive		Positive		Gram-positive cocci		17		Positive		IV		t304		184	208	92	Intermediate		Sensitive		Sensitive		Intermediate		Intermediate		Sensitive		Resistant		Present		Present		Absent		Absent		Present		Absent
S0042	Hospital		Positive		Positive		Gram-positive cocci		9		Positive		V		t304		135	104	1,2	Resistant		Intermediate		Intermediate		Intermediate		Sensitive		Sensitive		Intermediate		Absent		Absent		Present		Absent		Absent		Present
S0043	Hospital		Positive		Positive		Gram-positive cocci		17		Positive		III		t008		74	232	177	Sensitive		Sensitive		Resistant		Resistant		Sensitive		Sensitive		Intermediate		Absent		Absent		Present		Absent		Present		Present
S0044	Hospital		Positive		Positive		Gram-positive cocci		15		Positive		II		t008		1,7	195	63	Resistant		Intermediate		Sensitive		Intermediate		Sensitive		Sensitive		Resistant		Absent		Present		Absent		Absent		Present		Absent
S0045	Community		Positive		Positive		Gram-positive cocci		13		Positive		II		t304		62	3,1	57	Intermediate		Resistant		Intermediate		Resistant		Resistant		Resistant		Resistant		Absent		Absent		Present		Present		Present		Present
S0046	Community		Positive		Positive		Gram-positive cocci		6		Positive		IV		t008		64	2,8	75	Sensitive		Resistant		Intermediate		Intermediate		Resistant		Sensitive		Resistant		Absent		Present		Absent		Present		Present		Absent
S0047	Hospital		Positive		Positive		Gram-positive cocci		13		Positive		II		t311		98	267	176	Resistant		Intermediate		Intermediate		Resistant		Sensitive		Intermediate		Intermediate		Present		Present		Absent		Absent		Absent		Present
S0048	Hospital		Positive		Positive		Gram-positive cocci		9		Positive		I		t037		144	281	197	Intermediate		Resistant		Intermediate		Sensitive		Intermediate		Resistant		Intermediate		Absent		Absent		Present		Absent		Absent		Present
S0049	Hospital		Positive		Positive		Gram-positive cocci		20		Positive		IV		t037		173	173	138	Sensitive		Sensitive		Sensitive		Resistant		Resistant		Resistant		Resistant		Absent		Present		Present		Absent		Absent		Absent
S0050	Community		Positive		Positive		Gram-positive cocci		8		Positive		IV		t002		116	74	183	Intermediate		Resistant		Sensitive		Resistant		Resistant		Resistant		Intermediate		Present		Present		Present		Present		Absent		Absent
S0051	Community		Positive		Positive		Gram-positive cocci		16		Positive		IV		t311		1,0	3,9	1,4	Intermediate		Sensitive		Intermediate		Sensitive		Intermediate		Intermediate		Intermediate		Present		Absent		Absent		Absent		Absent		Absent
S0052	Community		Positive		Positive		Gram-positive cocci		11		Positive		I		t008		91	325	79	Resistant		Intermediate		Resistant		Resistant		Sensitive		Intermediate		Sensitive		Absent		Present		Present		Absent		Present		Absent
S0053	Community		Positive		Positive		Gram-positive cocci		8		Positive		V		t008		56	247	45	Sensitive		Resistant		Resistant		Intermediate		Intermediate		Sensitive		Sensitive		Present		Absent		Absent		Absent		Absent		Present
S0054	Community		Positive		Positive		Gram-positive cocci		18		Positive		III		t008		144	338	137	Intermediate		Intermediate		Resistant		Sensitive		Intermediate		Sensitive		Resistant		Absent		Present		Absent		Absent		Present		Absent
S0055	Community		Positive		Positive		Gram-positive cocci		19		Positive		V		t008		68	347	199	Intermediate		Sensitive		Intermediate		Intermediate		Resistant		Intermediate		Intermediate		Present		Present		Present		Present		Absent		Absent
S0056	Community		Positive		Positive		Gram-positive cocci		17		Positive		I		t008		166	394	78	Intermediate		Intermediate		Sensitive		Resistant		Intermediate		Resistant		Resistant		Present		Absent		Present		Absent		Present		Absent
S0057	Community		Positive		Positive		Gram-positive cocci		13		Positive		V		t008		1,8	338	77	Sensitive		Intermediate		Intermediate		Resistant		Sensitive		Sensitive		Intermediate		Present		Present		Absent		Present		Absent		Absent
S0058	Community		Positive		Positive		Gram-positive cocci		18		Positive		III		t002		1,6	277	109	Sensitive		Resistant		Resistant		Sensitive		Intermediate		Resistant		Sensitive		Present		Present		Present		Present		Present		Absent
S0059	Hospital		Positive		Positive		Gram-positive cocci		10		Positive		II		t304		115	1,0	155	Intermediate		Resistant		Sensitive		Resistant		Resistant		Resistant		Sensitive		Present		Present		Present		Absent		Present		Present
S0060	Community		Positive		Positive		Gram-positive cocci		10		Positive		III		t037		125	243	168	Intermediate		Intermediate		Resistant		Resistant		Intermediate		Intermediate		Intermediate		Absent		Absent		Present		Absent		Absent		Present
S0061	Community		Positive		Positive		Gram-positive cocci		19		Positive		I		t311		187	102	82	Intermediate		Resistant		Intermediate		Intermediate		Resistant		Sensitive		Resistant		Present		Absent		Absent		Absent		Absent		Present
S0062	Community		Positive		Positive		Gram-positive cocci		12		Positive		V		t002		168	138	83	Resistant		Sensitive		Sensitive		Resistant		Resistant		Intermediate		Sensitive		Present		Present		Present		Present		Present		Absent
S0063	Hospital		Positive		Positive		Gram-positive cocci		17		Positive		III		t311		99	284	87	Intermediate		Sensitive		Resistant		Intermediate		Resistant		Resistant		Intermediate		Present		Present		Present		Present		Absent		Present
S0064	Hospital		Positive		Positive		Gram-positive cocci		16		Positive		II		t311		0,6	3,2	132	Intermediate		Sensitive		Resistant		Intermediate		Resistant		Resistant		Resistant		Present		Present		Absent		Present		Present		Present
S0065	Community		Positive		Positive		Gram-positive cocci		10		Positive		II		t311		155	2,9	65	Resistant		Resistant		Resistant		Sensitive		Intermediate		Resistant		Intermediate		Absent		Absent		Present		Present		Absent		Present
S0066	Hospital		Positive		Positive		Gram-positive cocci		12		Positive		V		t002		54	374	18	Intermediate		Sensitive		Sensitive		Sensitive		Resistant		Resistant		Resistant		Absent		Present		Absent		Present		Absent		Absent
S0067	Hospital		Positive		Positive		Gram-positive cocci		10		Positive		V		t037		68	65	142	Intermediate		Resistant		Sensitive		Sensitive		Sensitive		Intermediate		Intermediate		Present		Absent		Present		Absent		Absent		Present
S0068	Community		Positive		Positive		Gram-positive cocci		18		Positive		IV		t002		173	117	1,8	Sensitive		Sensitive		Resistant		Resistant		Resistant		Intermediate		Intermediate		Absent		Absent		Absent		Present		Present		Present
S0069	Community		Positive		Positive		Gram-positive cocci		17		Positive		V		t304		179	388	54	Intermediate		Intermediate		Sensitive		Resistant		Resistant		Intermediate		Intermediate		Absent		Present		Present		Present		Present		Absent
S0070	Hospital		Positive		Positive		Gram-positive cocci		9		Positive		I		t311		194	273	195	Intermediate		Intermediate		Sensitive		Intermediate		Intermediate		Sensitive		Sensitive		Present		Present		Absent		Absent		Present		Absent
S0071	Hospital		Positive		Positive		Gram-positive cocci		13		Positive		V		t002		146	94	122	Intermediate		Resistant		Intermediate		Resistant		Resistant		Intermediate		Resistant		Present		Present		Present		Present		Absent		Absent
S0072	Hospital		Positive		Positive		Gram-positive cocci		9		Positive		IV		t037		144	346	192	Resistant		Resistant		Resistant		Sensitive		Intermediate		Resistant		Resistant		Present		Absent		Absent		Absent		Present		Absent
S0073	Community		Positive		Positive		Gram-positive cocci		9		Positive		I		t304		188	359	1,0	Sensitive		Sensitive		Resistant		Intermediate		Sensitive		Sensitive		Sensitive		Absent		Absent		Absent		Present		Absent		Absent
S0074	Community		Positive		Positive		Gram-positive cocci		19		Positive		V		t304		179	145	116	Intermediate		Intermediate		Intermediate		Intermediate		Resistant		Intermediate		Intermediate		Present		Present		Absent		Absent		Absent		Present
S0075	Hospital		Positive		Positive		Gram-positive cocci		19		Positive		III		t311		183	334	131	Intermediate		Resistant		Intermediate		Intermediate		Intermediate		Sensitive		Resistant		Present		Present		Present		Absent		Present		Absent
S0076	Community		Positive		Positive		Gram-positive cocci		10		Positive		V		t037		111	292	93	Intermediate		Resistant		Intermediate		Resistant		Intermediate		Resistant		Intermediate		Present		Present		Present		Absent		Present		Present
S0077	Hospital		Positive		Positive		Gram-positive cocci		7		Positive		V		t311		82	349	138	Sensitive		Intermediate		Resistant		Intermediate		Intermediate		Sensitive		Intermediate		Present		Absent		Present		Present		Absent		Absent
S0078	Community		Positive		Positive		Gram-positive cocci		11		Positive		II		t037		106	339	81	Resistant		Resistant		Sensitive		Intermediate		Sensitive		Intermediate		Intermediate		Present		Present		Absent		Present		Present		Present
S0079	Community		Positive		Positive		Gram-positive cocci		6		Positive		V		t037		157	176	52	Sensitive		Sensitive		Sensitive		Intermediate		Resistant		Resistant		Sensitive		Present		Absent		Present		Present		Present		Absent
S0080	Hospital		Positive		Positive		Gram-positive cocci		10		Positive		V		t037		132	2,8	25	Sensitive		Resistant		Resistant		Sensitive		Resistant		Resistant		Intermediate		Absent		Present		Absent		Absent		Absent		Present
S0081	Hospital		Positive		Positive		Gram-positive cocci		18		Positive		III		t008		83	312	73	Sensitive		Sensitive		Sensitive		Sensitive		Intermediate		Sensitive		Sensitive		Absent		Present		Absent		Present		Present		Absent
S0082	Hospital		Positive		Positive		Gram-positive cocci		11		Positive		IV		t037		112	54	108	Resistant		Intermediate		Sensitive		Resistant		Intermediate		Intermediate		Resistant		Absent		Absent		Present		Present		Present		Present
S0083	Community		Positive		Positive		Gram-positive cocci		18		Positive		I		t002		195	351	0,3	Intermediate		Resistant		Intermediate		Sensitive		Sensitive		Intermediate		Intermediate		Absent		Present		Present		Present		Absent		Present
S0084	Hospital		Positive		Positive		Gram-positive cocci		11		Positive		II		t037		118	185	112	Intermediate		Resistant		Resistant		Intermediate		Sensitive		Sensitive		Intermediate		Present		Absent		Present		Absent		Present		Present
S0085	Hospital		Positive		Positive		Gram-positive cocci		10		Positive		IV		t304		133	135	69	Intermediate		Sensitive		Resistant		Sensitive		Intermediate		Sensitive		Resistant		Present		Absent		Absent		Absent		Present		Present
S0086	Hospital		Positive		Positive		Gram-positive cocci		10		Positive		II		t002		1,0	195	1,6	Intermediate		Intermediate		Sensitive		Resistant		Intermediate		Sensitive		Resistant		Absent		Present		Absent		Present		Absent		Absent
S0087	Hospital		Positive		Positive		Gram-positive cocci		15		Positive		V		t304		1,2	65	67	Resistant		Intermediate		Intermediate		Resistant		Resistant		Resistant		Sensitive		Present		Absent		Present		Present		Absent		Present
S0088	Community		Positive		Positive		Gram-positive cocci		17		Positive		V		t304		179	381	133	Intermediate		Sensitive		Resistant		Sensitive		Intermediate		Sensitive		Intermediate		Present		Absent		Absent		Absent		Present		Present
S0089	Community		Positive		Positive		Gram-positive cocci		14		Positive		I		t037		115	384	199	Intermediate		Intermediate		Sensitive		Sensitive		Intermediate		Resistant		Resistant		Absent		Absent		Present		Present		Present		Present
S0090	Community		Positive		Positive		Gram-positive cocci		12		Positive		V		t037		78	165	14	Intermediate		Sensitive		Sensitive		Sensitive		Resistant		Sensitive		Intermediate		Absent		Absent		Present		Present		Absent		Present
S0091	Hospital		Positive		Positive		Gram-positive cocci		16		Positive		V		t008		133	389	122	Intermediate		Resistant		Resistant		Sensitive		Resistant		Intermediate		Resistant		Absent		Present		Present		Absent		Absent		Present
S0092	Community		Positive		Positive		Gram-positive cocci		12		Positive		IV		t037		159	274	116	Intermediate		Sensitive		Sensitive		Intermediate		Sensitive		Sensitive		Sensitive		Absent		Present		Absent		Present		Present		Present
S0093	Hospital		Positive		Positive		Gram-positive cocci		19		Positive		V		t037		95	382	9	Intermediate		Intermediate		Resistant		Sensitive		Resistant		Sensitive		Intermediate		Absent		Present		Absent		Absent		Absent		Present
S0094	Hospital		Positive		Positive		Gram-positive cocci		6		Positive		I		t002		74	375	77	Resistant		Sensitive		Resistant		Sensitive		Intermediate		Intermediate		Resistant		Present		Present		Present		Absent		Present		Present
S0095	Hospital		Positive		Positive		Gram-positive cocci		20		Positive		V		t037		85	254	1,1	Intermediate		Intermediate		Resistant		Sensitive		Intermediate		Intermediate		Resistant		Absent		Absent		Present		Present		Present		Present
S0096	Hospital		Positive		Positive		Gram-positive cocci		18		Positive		V		t008		64	368	167	Resistant		Sensitive		Intermediate		Sensitive		Resistant		Resistant		Intermediate		Present		Present		Present		Absent		Absent		Absent
S0097	Hospital		Positive		Positive		Gram-positive cocci		11		Positive		II		t002		176	389	179	Sensitive		Resistant		Intermediate		Intermediate		Intermediate		Intermediate		Sensitive		Absent		Absent		Present		Absent		Absent		Absent
S0098	Community		Positive		Positive		Gram-positive cocci		7		Positive		III		t311		154	343	43	Sensitive		Sensitive		Intermediate		Sensitive		Intermediate		Sensitive		Intermediate		Absent		Present		Present		Absent		Present		Present
S0099	Hospital		Positive		Positive		Gram-positive cocci		7		Positive		V		t311		177	353	192	Intermediate		Sensitive		Resistant		Sensitive		Intermediate		Sensitive		Sensitive		Present		Absent		Absent		Absent		Absent		Present
S0100	Hospital		Positive		Positive		Gram-positive cocci		20		Positive		III		t311		164	239	86	Intermediate		Resistant		Sensitive		Sensitive		Intermediate		Sensitive		Resistant		Absent		Absent		Absent		Present		Present		Present
S0101	Community		Positive		Positive		Gram-positive cocci		14		Positive		I		t311		78	102	131	Intermediate		Resistant		Resistant		Resistant		Resistant		Sensitive		Sensitive		Absent		Absent		Absent		Absent		Absent		Present
S0102	Hospital		Positive		Positive		Gram-positive cocci		9		Positive		I		t311		147	282	108	Resistant		Resistant		Intermediate		Sensitive		Resistant		Sensitive		Sensitive		Absent		Absent		Absent		Absent		Absent		Absent
S0103	Hospital		Positive		Positive		Gram-positive cocci		10		Positive		II		t311		89	144	54	Sensitive		Resistant		Resistant		Intermediate		Intermediate		Sensitive		Intermediate		Present		Present		Present		Present		Absent		Present
S0104	Hospital		Positive		Positive		Gram-positive cocci		7		Positive		IV		t304		67	395	166	Intermediate		Sensitive		Resistant		Resistant		Resistant		Intermediate		Intermediate		Present		Absent		Absent		Present		Absent		Present
S0105	Hospital		Positive		Positive		Gram-positive cocci		19		Positive		II		t008		164	177	26	Intermediate		Intermediate		Sensitive		Intermediate		Resistant		Resistant		Intermediate		Absent		Absent		Present		Present		Present		Absent
S0106	Hospital		Positive		Positive		Gram-positive cocci		14		Positive		I		t037		0,9	158	193	Intermediate		Resistant		Intermediate		Sensitive		Sensitive		Resistant		Intermediate		Absent		Absent		Absent		Absent		Absent		Absent
S0107	Community		Positive		Positive		Gram-positive cocci		18		Positive		IV		t311		192	207	67	Sensitive		Sensitive		Resistant		Sensitive		Resistant		Resistant		Intermediate		Present		Absent		Present		Present		Absent		Present
S0108	Hospital		Positive		Positive		Gram-positive cocci		17		Positive		II		t008		146	213	126	Intermediate		Intermediate		Resistant		Resistant		Sensitive		Intermediate		Sensitive		Absent		Present		Present		Absent		Present		Present
S0109	Hospital		Positive		Positive		Gram-positive cocci		20		Positive		II		t304		85	83	59	Sensitive		Intermediate		Sensitive		Resistant		Sensitive		Intermediate		Intermediate		Present		Absent		Absent		Absent		Absent		Present
S0110	Community		Positive		Positive		Gram-positive cocci		9		Positive		I		t002		127	219	185	Intermediate		Sensitive		Resistant		Sensitive		Resistant		Intermediate		Intermediate		Present		Present		Absent		Absent		Present		Present
S0111	Community		Positive		Positive		Gram-positive cocci		12		Positive		III		t304		65	155	82	Resistant		Intermediate		Intermediate		Sensitive		Sensitive		Sensitive		Sensitive		Present		Absent		Absent		Present		Absent		Present
S0112	Community		Positive		Positive		Gram-positive cocci		16		Positive		IV		t008		1,7	356	127	Intermediate		Intermediate		Sensitive		Sensitive		Sensitive		Intermediate		Intermediate		Absent		Absent		Present		Absent		Present		Absent
S0113	Hospital		Positive		Positive		Gram-positive cocci		12		Positive		IV		t002		112	51	0,9	Intermediate		Intermediate		Intermediate		Resistant		Intermediate		Resistant		Sensitive		Present		Present		Present		Present		Present		Present
S0114	Community		Positive		Positive		Gram-positive cocci		9		Positive		II		t002		68	113	76	Sensitive		Intermediate		Intermediate		Intermediate		Resistant		Intermediate		Intermediate		Present		Present		Absent		Present		Absent		Present
S0115	Hospital		Positive		Positive		Gram-positive cocci		20		Positive		V		t008		96	273	37	Sensitive		Intermediate		Intermediate		Intermediate		Intermediate		Resistant		Intermediate		Present		Absent		Present		Absent		Absent		Absent
S0116	Community		Positive		Positive		Gram-positive cocci		19		Positive		IV		t002		183	289	1,6	Resistant		Intermediate		Intermediate		Sensitive		Sensitive		Resistant		Sensitive		Present		Present		Absent		Present		Present		Present
S0117	Hospital		Positive		Positive		Gram-positive cocci		10		Positive		IV		t304		179	52	189	Intermediate		Intermediate		Intermediate		Intermediate		Sensitive		Intermediate		Resistant		Absent		Absent		Present		Absent		Present		Absent
S0118	Community		Positive		Positive		Gram-positive cocci		12		Positive		IV		t311		142	123	99	Resistant		Resistant		Intermediate		Sensitive		Resistant		Intermediate		Intermediate		Present		Absent		Absent		Absent		Absent		Absent
S0119	Community		Positive		Positive		Gram-positive cocci		6		Positive		I		t304		65	167	36	Resistant		Sensitive		Resistant		Intermediate		Sensitive		Intermediate		Resistant		Present		Absent		Present		Absent		Present		Present
S0120	Community		Positive		Positive		Gram-positive cocci		17		Positive		V		t037		105	368	0,1	Resistant		Sensitive		Intermediate		Intermediate		Intermediate		Resistant		Sensitive		Present		Absent		Present		Absent		Present		Absent
S0121	Hospital		Positive		Positive		Gram-positive cocci		19		Positive		IV		t311		1,9	381	173	Intermediate		Resistant		Intermediate		Resistant		Intermediate		Resistant		Sensitive		Absent		Present		Absent		Present		Absent		Absent
S0122	Community		Positive		Positive		Gram-positive cocci		14		Positive		I		t311		76	64	112	Intermediate		Sensitive		Sensitive		Resistant		Resistant		Resistant		Sensitive		Present		Present		Absent		Present		Present		Absent
S0123	Hospital		Positive		Positive		Gram-positive cocci		16		Positive		II		t311		158	204	91	Intermediate		Resistant		Resistant		Intermediate		Sensitive		Sensitive		Intermediate		Absent		Absent		Present		Present		Present		Absent
S0124	Community		Positive		Positive		Gram-positive cocci		15		Positive		II		t002		52	213	114	Intermediate		Resistant		Sensitive		Resistant		Intermediate		Sensitive		Resistant		Present		Present		Absent		Present		Absent		Present
S0125	Community		Positive		Positive		Gram-positive cocci		15		Positive		I		t002		173	322	86	Intermediate		Intermediate		Intermediate		Sensitive		Sensitive		Sensitive		Sensitive		Present		Present		Absent		Present		Absent		Absent
S0126	Community		Positive		Positive		Gram-positive cocci		15		Positive		I		t002		97	198	161	Resistant		Resistant		Intermediate		Intermediate		Intermediate		Resistant		Intermediate		Absent		Absent		Present		Absent		Present		Present
S0127	Hospital		Positive		Positive		Gram-positive cocci		16		Positive		I		t037		119	301	173	Intermediate		Sensitive		Intermediate		Sensitive		Resistant		Sensitive		Resistant		Present		Absent		Present		Present		Absent		Present
S0128	Community		Positive		Positive		Gram-positive cocci		14		Positive		I		t037		181	0,9	15	Resistant		Intermediate		Intermediate		Intermediate		Resistant		Resistant		Sensitive		Absent		Absent		Present		Present		Present		Absent
S0129	Hospital		Positive		Positive		Gram-positive cocci		17		Positive		V		t002		107	214	1,1	Sensitive		Sensitive		Sensitive		Sensitive		Resistant		Resistant		Sensitive		Absent		Absent		Absent		Absent		Present		Present
S0130	Community		Positive		Positive		Gram-positive cocci		13		Positive		V		t002		66	259	31	Resistant		Resistant		Resistant		Resistant		Resistant		Resistant		Intermediate		Present		Present		Absent		Absent		Absent		Present
S0131	Hospital		Positive		Positive		Gram-positive cocci		19		Positive		I		t304		114	384	148	Resistant		Intermediate		Intermediate		Resistant		Sensitive		Resistant		Sensitive		Present		Absent		Present		Present		Present		Absent
S0132	Community		Positive		Positive		Gram-positive cocci		6		Positive		II		t304		0,7	1,8	2,0	Sensitive		Sensitive		Intermediate		Intermediate		Sensitive		Resistant		Resistant		Present		Absent		Absent		Present		Absent		Absent
S0133	Community		Positive		Positive		Gram-positive cocci		11		Positive		I		t008		1,2	246	125	Sensitive		Intermediate		Resistant		Resistant		Intermediate		Resistant		Sensitive		Present		Present		Absent		Absent		Present		Absent
S0134	Hospital		Positive		Positive		Gram-positive cocci		8		Positive		II		t037		112	245	142	Resistant		Sensitive		Sensitive		Intermediate		Sensitive		Resistant		Intermediate		Present		Present		Present		Present		Absent		Absent
S0135	Community		Positive		Positive		Gram-positive cocci		14		Positive		III		t037		111	216	173	Sensitive		Resistant		Resistant		Sensitive		Resistant		Sensitive		Resistant		Present		Absent		Absent		Present		Absent		Present
S0136	Hospital		Positive		Positive		Gram-positive cocci		19		Positive		III		t037		154	211	163	Resistant		Resistant		Resistant		Intermediate		Intermediate		Sensitive		Intermediate		Present		Present		Absent		Absent		Absent		Present
S0137	Hospital		Positive		Positive		Gram-positive cocci		11		Positive		IV		t037		83	2,6	98	Intermediate		Sensitive		Sensitive		Resistant		Resistant		Resistant		Intermediate		Absent		Present		Absent		Absent		Absent		Absent
S0138	Hospital		Positive		Positive		Gram-positive cocci		19		Positive		IV		t037		64	1,3	47	Sensitive		Sensitive		Resistant		Intermediate		Sensitive		Intermediate		Intermediate		Absent		Present		Present		Absent		Present		Present
S0139	Hospital		Positive		Positive		Gram-positive cocci		15		Positive		III		t304		199	0,9	185	Sensitive		Resistant		Resistant		Resistant		Sensitive		Resistant		Intermediate		Present		Absent		Absent		Absent		Present		Absent
S0140	Hospital		Positive		Positive		Gram-positive cocci		6		Positive		II		t037		164	2,8	166	Resistant		Resistant		Sensitive		Sensitive		Sensitive		Resistant		Resistant		Absent		Present		Absent		Present		Absent		Present
S0141	Community		Positive		Positive		Gram-positive cocci		17		Positive		IV		t008		118	291	84	Sensitive		Resistant		Resistant		Sensitive		Resistant		Sensitive		Intermediate		Absent		Present		Present		Absent		Present		Absent
S0142	Community		Positive		Positive		Gram-positive cocci		12		Positive		II		t002		185	342	24	Resistant		Resistant		Sensitive		Resistant		Sensitive		Intermediate		Resistant		Absent		Present		Absent		Present		Present		Absent
S0143	Hospital		Positive		Positive		Gram-positive cocci		10		Positive		V		t304		165	322	87	Intermediate		Sensitive		Sensitive		Resistant		Intermediate		Sensitive		Intermediate		Present		Present		Present		Absent		Present		Absent
S0144	Hospital		Positive		Positive		Gram-positive cocci		17		Positive		IV		t304		134	383	15	Intermediate		Sensitive		Intermediate		Intermediate		Sensitive		Sensitive		Sensitive		Present		Present		Absent		Present		Absent		Present
S0145	Hospital		Positive		Positive		Gram-positive cocci		13		Positive		II		t304		83	137	136	Intermediate		Sensitive		Sensitive		Sensitive		Intermediate		Intermediate		Resistant		Present		Present		Absent		Present		Present		Present
S0146	Community		Positive		Positive		Gram-positive cocci		6		Positive		III		t311		97	108	86	Sensitive		Sensitive		Intermediate		Resistant		Sensitive		Resistant		Sensitive		Absent		Absent		Present		Absent		Present		Absent
S0147	Community		Positive		Positive		Gram-positive cocci		8		Positive		IV		t304		116	183	165	Intermediate		Intermediate		Sensitive		Resistant		Resistant		Resistant		Intermediate		Absent		Present		Present		Present		Absent		Absent
S0148	Community		Positive		Positive		Gram-positive cocci		6		Positive		III		t304		1,3	301	0,9	Resistant		Intermediate		Intermediate		Intermediate		Intermediate		Resistant		Resistant		Absent		Present		Absent		Present		Present		Absent
S0149	Hospital		Positive		Positive		Gram-positive cocci		6		Positive		I		t002		171	111	199	Resistant		Intermediate		Resistant		Resistant		Resistant		Sensitive		Resistant		Absent		Present		Present		Present		Absent		Absent
S0150	Hospital		Positive		Positive		Gram-positive cocci		13		Positive		II		t304		93	353	185	Intermediate		Resistant		Intermediate		Sensitive		Intermediate		Intermediate		Intermediate		Absent		Absent		Absent		Absent		Present		Absent
S0151	Community		Positive		Positive		Gram-positive cocci		8		Positive		II		t311		181	142	92	Sensitive		Resistant		Resistant		Sensitive		Resistant		Sensitive		Resistant		Present		Present		Present		Absent		Present		Absent
S0152	Community		Positive		Positive		Gram-positive cocci		9		Positive		IV		t304		82	88	97	Resistant		Intermediate		Intermediate		Sensitive		Sensitive		Resistant		Sensitive		Absent		Absent		Present		Present		Absent		Absent
S0153	Community		Positive		Positive		Gram-positive cocci		16		Positive		V		t311		144	73	98	Resistant		Sensitive		Intermediate		Resistant		Sensitive		Intermediate		Sensitive		Present		Present		Absent		Absent		Present		Present
S0154	Community		Positive		Positive		Gram-positive cocci		14		Positive		IV		t002		111	157	198	Intermediate		Sensitive		Sensitive		Sensitive		Sensitive		Resistant		Intermediate		Present		Present		Absent		Present		Present		Absent
S0155	Community		Positive		Positive		Gram-positive cocci		11		Positive		V		t037		1,4	197	173	Intermediate		Resistant		Resistant		Sensitive		Resistant		Sensitive		Intermediate		Absent		Absent		Present		Present		Absent		Present
S0156	Hospital		Positive		Positive		Gram-positive cocci		7		Positive		III		t002		168	103	28	Resistant		Resistant		Sensitive		Sensitive		Resistant		Sensitive		Sensitive		Present		Present		Present		Absent		Present		Present
S0157	Community		Positive		Positive		Gram-positive cocci		6		Positive		II		t002		149	309	1,7	Sensitive		Resistant		Intermediate		Sensitive		Intermediate		Sensitive		Intermediate		Absent		Absent		Present		Absent		Present		Present
S0158	Hospital		Positive		Positive		Gram-positive cocci		10		Positive		II		t311		81	194	114	Resistant		Intermediate		Intermediate		Intermediate		Intermediate		Sensitive		Intermediate		Absent		Present		Absent		Present		Present		Absent
S0159	Community		Positive		Positive		Gram-positive cocci		20		Positive		IV		t037		58	117	42	Resistant		Resistant		Sensitive		Intermediate		Intermediate		Intermediate		Sensitive		Present		Absent		Present		Present		Absent		Present
S0160	Community		Positive		Positive		Gram-positive cocci		11		Positive		V		t002		141	103	172	Intermediate		Intermediate		Resistant		Resistant		Sensitive		Sensitive		Sensitive		Present		Absent		Present		Present		Present		Present
S0161	Hospital		Positive		Positive		Gram-positive cocci		18		Positive		IV		t037		179	71	83	Sensitive		Resistant		Resistant		Sensitive		Intermediate		Intermediate		Intermediate		Absent		Present		Absent		Absent		Present		Present
S0162	Hospital		Positive		Positive		Gram-positive cocci		20		Positive		V		t037		137	156	64	Resistant		Intermediate		Sensitive		Intermediate		Resistant		Sensitive		Sensitive		Absent		Absent		Absent		Absent		Absent		Present
S0163	Community		Positive		Positive		Gram-positive cocci		6		Positive		IV		t311		183	235	149	Intermediate		Resistant		Intermediate		Intermediate		Intermediate		Sensitive		Resistant		Present		Present		Present		Present		Absent		Present
S0164	Hospital		Positive		Positive		Gram-positive cocci		16		Positive		V		t304		152	1,0	35	Intermediate		Resistant		Sensitive		Intermediate		Resistant		Sensitive		Intermediate		Present		Present		Absent		Absent		Absent		Absent
S0165	Hospital		Positive		Positive		Gram-positive cocci		19		Positive		II		t002		189	67	175	Sensitive		Sensitive		Resistant		Sensitive		Intermediate		Intermediate		Intermediate		Present		Absent		Absent		Present		Present		Absent
S0166	Community		Positive		Positive		Gram-positive cocci		17		Positive		V		t311		51	101	44	Resistant		Intermediate		Resistant		Resistant		Sensitive		Sensitive		Intermediate		Absent		Absent		Present		Absent		Present		Present
S0167	Community		Positive		Positive		Gram-positive cocci		14		Positive		IV		t002		88	174	169	Resistant		Sensitive		Intermediate		Intermediate		Intermediate		Sensitive		Sensitive		Absent		Present		Present		Absent		Absent		Present
S0168	Hospital		Positive		Positive		Gram-positive cocci		9		Positive		IV		t002		187	222	161	Resistant		Intermediate		Sensitive		Resistant		Sensitive		Sensitive		Resistant		Present		Present		Absent		Absent		Present		Present
S0169	Hospital		Positive		Positive		Gram-positive cocci		19		Positive		IV		t008		148	159	89	Intermediate		Resistant		Sensitive		Intermediate		Resistant		Sensitive		Intermediate		Absent		Absent		Present		Absent		Absent		Present
S0170	Hospital		Positive		Positive		Gram-positive cocci		13		Positive		III		t311		141	157	13	Intermediate		Resistant		Sensitive		Resistant		Intermediate		Intermediate		Intermediate		Absent		Present		Present		Present		Absent		Present
S0171	Hospital		Positive		Positive		Gram-positive cocci		11		Positive		III		t304		119	365	112	Sensitive		Sensitive		Sensitive		Sensitive		Resistant		Resistant		Resistant		Present		Present		Present		Present		Absent		Present
S0172	Hospital		Positive		Positive		Gram-positive cocci		13		Positive		V		t002		83	398	94	Resistant		Resistant		Sensitive		Intermediate		Intermediate		Intermediate		Resistant		Absent		Present		Present		Absent		Absent		Present
S0173	Hospital		Positive		Positive		Gram-positive cocci		20		Positive		V		t311		58	0,9	106	Resistant		Intermediate		Intermediate		Intermediate		Sensitive		Sensitive		Sensitive		Present		Present		Absent		Absent		Present		Absent
S0174	Community		Positive		Positive		Gram-positive cocci		6		Positive		IV		t037		59	2,4	135	Intermediate		Resistant		Sensitive		Intermediate		Intermediate		Intermediate		Resistant		Present		Absent		Absent		Present		Absent		Present
S0175	Hospital		Positive		Positive		Gram-positive cocci		7		Positive		II		t304		171	3,9	134	Sensitive		Resistant		Sensitive		Sensitive		Resistant		Intermediate		Intermediate		Present		Absent		Absent		Absent		Present		Absent
S0176	Community		Positive		Positive		Gram-positive cocci		12		Positive		III		t304		83	68	1,3	Intermediate		Sensitive		Sensitive		Intermediate		Sensitive		Sensitive		Intermediate		Present		Absent		Present		Present		Present		Present
S0177	Hospital		Positive		Positive		Gram-positive cocci		6		Positive		I		t304		73	108	194	Resistant		Intermediate		Resistant		Intermediate		Sensitive		Resistant		Resistant		Present		Present		Present		Present		Absent		Present
S0178	Community		Positive		Positive		Gram-positive cocci		12		Positive		II		t008		66	226	75	Intermediate		Resistant		Resistant		Intermediate		Resistant		Intermediate		Resistant		Absent		Present		Absent		Absent		Absent		Absent
S0179	Community		Positive		Positive		Gram-positive cocci		25		Negative		N/A		N/A		127	318	122	Sensitive		Resistant		Sensitive		Intermediate		Resistant		Resistant		Resistant		Absent		Absent		Absent		Absent		Absent		Absent
S0180	Hospital		Positive		Positive		Gram-positive cocci		23		Negative		N/A		N/A		104	138	195	Intermediate		Resistant		Resistant		Resistant		Resistant		Sensitive		Intermediate		Absent		Absent		Absent		Absent		Absent		Absent
S0181	Hospital		Positive		Negative		Gram-positive cocci		33		Negative		N/A		N/A		1,9	1,1	93	Resistant		Resistant		Resistant		Sensitive		Resistant		Resistant		Intermediate		Absent		Absent		Absent		Absent		Absent		Absent
S0182	Hospital		Positive		Negative		Gram-positive cocci		28		Negative		N/A		N/A		86	359	139	Intermediate		Sensitive		Resistant		Resistant		Resistant		Intermediate		Sensitive		Absent		Absent		Absent		Absent		Absent		Absent
S0183	Hospital		Positive		Positive		Gram-positive cocci		26		Negative		N/A		N/A		188	68	188	Resistant		Intermediate		Resistant		Sensitive		Sensitive		Sensitive		Intermediate		Absent		Absent		Absent		Absent		Absent		Absent
S0184	Community		Positive		Positive		Gram-positive cocci		28		Negative		N/A		N/A		105	363	121	Sensitive		Intermediate		Intermediate		Sensitive		Sensitive		Sensitive		Resistant		Absent		Absent		Absent		Absent		Absent		Absent
S0185	Hospital		Positive		Negative		Gram-positive cocci		22		Negative		N/A		N/A		184	323	66	Intermediate		Intermediate		Intermediate		Sensitive		Sensitive		Intermediate		Intermediate		Absent		Absent		Absent		Absent		Absent		Absent
S0186	Hospital		Positive		Positive		Gram-positive cocci		31		Negative		N/A		N/A		162	92	79	Resistant		Intermediate		Resistant		Resistant		Intermediate		Sensitive		Sensitive		Absent		Absent		Absent		Absent		Absent		Absent
S0187	Hospital		Positive		Positive		Gram-positive cocci		32		Negative		N/A		N/A		66	145	56	Resistant		Sensitive		Resistant		Sensitive		Resistant		Intermediate		Sensitive		Absent		Absent		Absent		Absent		Absent		Absent
S0188	Hospital		Positive		Positive		Gram-positive cocci		31		Negative		N/A		N/A		105	209	138	Sensitive		Resistant		Sensitive		Resistant		Sensitive		Sensitive		Sensitive		Absent		Absent		Absent		Absent		Absent		Absent
S0189	Community		Positive		Positive		Gram-positive cocci		34		Negative		N/A		N/A		156	354	55	Sensitive		Resistant		Resistant		Sensitive		Resistant		Intermediate		Intermediate		Absent		Absent		Absent		Absent		Absent		Absent
S0190	Hospital		Positive		Positive		Gram-positive cocci		31		Negative		N/A		N/A		122	327	27	Resistant		Sensitive		Intermediate		Sensitive		Resistant		Intermediate		Sensitive		Absent		Absent		Absent		Absent		Absent		Absent
S0191	Hospital		Positive		Negative		Gram-positive cocci		27		Negative		N/A		N/A		171	53	11	Sensitive		Sensitive		Resistant		Resistant		Intermediate		Resistant		Sensitive		Absent		Absent		Absent		Absent		Absent		Absent
S0192	Hospital		Positive		Positive		Gram-positive cocci		26		Negative		N/A		N/A		177	369	113	Resistant		Sensitive		Intermediate		Sensitive		Sensitive		Sensitive		Sensitive		Absent		Absent		Absent		Absent		Absent		Absent
S0193	Community		Positive		Positive		Gram-positive cocci		32		Negative		N/A		N/A		97	119	85	Sensitive		Sensitive		Sensitive		Resistant		Sensitive		Resistant		Sensitive		Absent		Absent		Absent		Absent		Absent		Absent
S0194	Community		Positive		Negative		Gram-positive cocci		31		Negative		N/A		N/A		87	283	98	Resistant		Sensitive		Sensitive		Resistant		Sensitive		Intermediate		Resistant		Absent		Absent		Absent		Absent		Absent		Absent
S0195	Community		Positive		Negative		Gram-positive cocci		25		Negative		N/A		N/A		116	311	25	Resistant		Sensitive		Sensitive		Resistant		Resistant		Resistant		Resistant		Absent		Absent		Absent		Absent		Absent		Absent
S0196	Hospital		Positive		Positive		Gram-positive cocci		29		Negative		N/A		N/A		87	197	193	Resistant		Sensitive		Resistant		Sensitive		Sensitive		Intermediate		Intermediate		Absent		Absent		Absent		Absent		Absent		Absent
S0197	Community		Positive		Positive		Gram-positive cocci		28		Negative		N/A		N/A		157	241	49	Intermediate		Resistant		Intermediate		Resistant		Intermediate		Sensitive		Sensitive		Absent		Absent		Absent		Absent		Absent		Absent
S0198	Community		Positive		Positive		Gram-positive cocci		28		Negative		N/A		N/A		138	371	67	Sensitive		Resistant		Sensitive		Sensitive		Resistant		Sensitive		Sensitive		Absent		Absent		Absent		Absent		Absent		Absent
S0199	Hospital		Positive		Negative		Gram-positive cocci		34		Negative		N/A		N/A		57	82	139	Resistant		Resistant		Sensitive		Resistant		Intermediate		Sensitive		Sensitive		Absent		Absent		Absent		Absent		Absent		Absent
S0200	Hospital		Positive		Negative		Gram-positive cocci		28		Negative		N/A		N/A		0,5	113	117	Sensitive		Resistant		Intermediate		Resistant		Sensitive		Sensitive		Sensitive		Absent		Absent		Absent		Absent		Absent		Absent
S0201	Community		Positive		Positive		Gram-positive cocci		28		Negative		N/A		N/A		1,4	397	55	Intermediate		Intermediate		Sensitive		Intermediate		Sensitive		Intermediate		Sensitive		Absent		Absent		Absent		Absent		Absent		Absent
S0202	Community		Positive		Negative		Gram-positive cocci		24		Negative		N/A		N/A		0,7	398	133	Sensitive		Sensitive		Intermediate		Resistant		Intermediate		Sensitive		Resistant		Absent		Absent		Absent		Absent		Absent		Absent
S0203	Community		Positive		Positive		Gram-positive cocci		27		Negative		N/A		N/A		151	113	177	Resistant		Sensitive		Sensitive		Resistant		Intermediate		Sensitive		Sensitive		Absent		Absent		Absent		Absent		Absent		Absent
S0204	Community		Positive		Negative		Gram-positive cocci		32		Negative		N/A		N/A		92	1,6	105	Sensitive		Resistant		Resistant		Intermediate		Resistant		Intermediate		Intermediate		Absent		Absent		Absent		Absent		Absent		Absent
S0205	Hospital		Positive		Positive		Gram-positive cocci		34		Negative		N/A		N/A		1,2	398	116	Intermediate		Sensitive		Intermediate		Intermediate		Resistant		Sensitive		Sensitive		Absent		Absent		Absent		Absent		Absent		Absent
S0206	Hospital		Positive		Positive		Gram-positive cocci		34		Negative		N/A		N/A		194	184	18	Intermediate		Sensitive		Intermediate		Intermediate		Sensitive		Sensitive		Resistant		Absent		Absent		Absent		Absent		Absent		Absent
S0207	Hospital		Positive		Negative		Gram-positive cocci		27		Negative		N/A		N/A		92	343	133	Sensitive		Resistant		Intermediate		Resistant		Resistant		Sensitive		Resistant		Absent		Absent		Absent		Absent		Absent		Absent
S0208	Community		Positive		Negative		Gram-positive cocci		31		Negative		N/A		N/A		109	159	85	Resistant		Sensitive		Resistant		Intermediate		Resistant		Resistant		Resistant		Absent		Absent		Absent		Absent		Absent		Absent
S0209	Hospital		Positive		Negative		Gram-positive cocci		28		Negative		N/A		N/A		86	379	32	Resistant		Resistant		Resistant		Resistant		Resistant		Sensitive		Sensitive		Absent		Absent		Absent		Absent		Absent		Absent
S0210	Hospital		Positive		Negative		Gram-positive cocci		34		Negative		N/A		N/A		67	399	61	Sensitive		Resistant		Sensitive		Resistant		Resistant		Resistant		Sensitive		Absent		Absent		Absent		Absent		Absent		Absent
S0211	Community		Positive		Positive		Gram-positive cocci		27		Negative		N/A		N/A		98	127	7	Resistant		Resistant		Intermediate		Resistant		Intermediate		Intermediate		Sensitive		Absent		Absent		Absent		Absent		Absent		Absent
S0212	Hospital		Positive		Positive		Gram-positive cocci		34		Negative		N/A		N/A		184	129	77	Intermediate		Sensitive		Sensitive		Intermediate		Intermediate		Intermediate		Intermediate		Absent		Absent		Absent		Absent		Absent		Absent
S0213	Hospital		Positive		Negative		Gram-positive cocci		27		Negative		N/A		N/A		181	3,3	97	Intermediate		Sensitive		Resistant		Resistant		Sensitive		Sensitive		Sensitive		Absent		Absent		Absent		Absent		Absent		Absent
S0214	Hospital		Positive		Negative		Gram-positive cocci		32		Negative		N/A		N/A		54	381	9	Sensitive		Sensitive		Intermediate		Sensitive		Sensitive		Resistant		Intermediate		Absent		Absent		Absent		Absent		Absent		Absent
S0215	Hospital		Positive		Positive		Gram-positive cocci		31		Negative		N/A		N/A		147	265	87	Intermediate		Intermediate		Sensitive		Resistant		Sensitive		Resistant		Resistant		Absent		Absent		Absent		Absent		Absent		Absent
S0216	Hospital		Positive		Negative		Gram-positive cocci		24		Negative		N/A		N/A		185	282	38	Resistant		Intermediate		Sensitive		Intermediate		Sensitive		Intermediate		Sensitive		Absent		Absent		Absent		Absent		Absent		Absent
S0217	Hospital		Positive		Negative		Gram-positive cocci		33		Negative		N/A		N/A		191	225	41	Sensitive		Resistant		Resistant		Sensitive		Resistant		Resistant		Resistant		Absent		Absent		Absent		Absent		Absent		Absent
S0218	Hospital		Positive		Negative		Gram-positive cocci		25		Negative		N/A		N/A		197	103	175	Intermediate		Intermediate		Sensitive		Intermediate		Intermediate		Resistant		Resistant		Absent		Absent		Absent		Absent		Absent		Absent
S0219	Community		Positive		Negative		Gram-positive cocci		34		Negative		N/A		N/A		1,0	145	107	Sensitive		Resistant		Resistant		Resistant		Resistant		Intermediate		Sensitive		Absent		Absent		Absent		Absent		Absent		Absent
S0220	Community		Positive		Positive		Gram-positive cocci		31		Negative		N/A		N/A		1,0	234	88	Intermediate		Sensitive		Intermediate		Intermediate		Resistant		Intermediate		Intermediate		Absent		Absent		Absent		Absent		Absent		Absent
S0221	Community		Positive		Positive		Gram-positive cocci		25		Negative		N/A		N/A		79	318	195	Sensitive		Intermediate		Resistant		Intermediate		Resistant		Intermediate		Intermediate		Absent		Absent		Absent		Absent		Absent		Absent
S0222	Hospital		Positive		Positive		Gram-positive cocci		30		Negative		N/A		N/A		93	267	118	Intermediate		Sensitive		Resistant		Resistant		Sensitive		Resistant		Intermediate		Absent		Absent		Absent		Absent		Absent		Absent
S0223	Community		Positive		Positive		Gram-positive cocci		22		Negative		N/A		N/A		103	143	199	Intermediate		Resistant		Intermediate		Sensitive		Sensitive		Resistant		Resistant		Absent		Absent		Absent		Absent		Absent		Absent
S0224	Hospital		Positive		Negative		Gram-positive cocci		29		Negative		N/A		N/A		152	72	182	Resistant		Intermediate		Sensitive		Resistant		Resistant		Sensitive		Resistant		Absent		Absent		Absent		Absent		Absent		Absent
S0225	Community		Positive		Positive		Gram-positive cocci		33		Negative		N/A		N/A		109	389	152	Resistant		Resistant		Sensitive		Intermediate		Resistant		Sensitive		Sensitive		Absent		Absent		Absent		Absent		Absent		Absent
S0226	Hospital		Positive		Positive		Gram-positive cocci		22		Negative		N/A		N/A		183	377	176	Sensitive		Sensitive		Resistant		Sensitive		Intermediate		Resistant		Sensitive		Absent		Absent		Absent		Absent		Absent		Absent
S0227	Hospital		Positive		Positive		Gram-positive cocci		32		Negative		N/A		N/A		2,0	68	97	Intermediate		Intermediate		Sensitive		Resistant		Intermediate		Sensitive		Sensitive		Absent		Absent		Absent		Absent		Absent		Absent
S0228	Community		Positive		Negative		Gram-positive cocci		30		Negative		N/A		N/A		143	107	186	Intermediate		Resistant		Intermediate		Intermediate		Resistant		Resistant		Resistant		Absent		Absent		Absent		Absent		Absent		Absent
S0229	Hospital		Positive		Positive		Gram-positive cocci		27		Negative		N/A		N/A		55	255	34	Intermediate		Intermediate		Intermediate		Intermediate		Sensitive		Intermediate		Intermediate		Absent		Absent		Absent		Absent		Absent		Absent
S0230	Hospital		Positive		Negative		Gram-positive cocci		32		Negative		N/A		N/A		183	168	193	Sensitive		Resistant		Resistant		Sensitive		Sensitive		Sensitive		Sensitive		Absent		Absent		Absent		Absent		Absent		Absent
S0231	Community		Positive		Negative		Gram-positive cocci		25		Negative		N/A		N/A		126	327	43	Intermediate		Intermediate		Resistant		Sensitive		Sensitive		Intermediate		Sensitive		Absent		Absent		Absent		Absent		Absent		Absent
S0232	Hospital		Positive		Negative		Gram-positive cocci		31		Negative		N/A		N/A		182	219	22	Intermediate		Sensitive		Intermediate		Sensitive		Resistant		Intermediate		Resistant		Absent		Absent		Absent		Absent		Absent		Absent
S0233	Community		Positive		Positive		Gram-positive cocci		23		Negative		N/A		N/A		91	271	88	Intermediate		Intermediate		Resistant		Resistant		Sensitive		Sensitive		Intermediate		Absent		Absent		Absent		Absent		Absent		Absent
S0234	Community		Positive		Positive		Gram-positive cocci		33		Negative		N/A		N/A		136	186	8	Resistant		Sensitive		Sensitive		Sensitive		Intermediate		Intermediate		Intermediate		Absent		Absent		Absent		Absent		Absent		Absent
S0235	Community		Positive		Negative		Gram-positive cocci		25		Negative		N/A		N/A		181	233	143	Intermediate		Intermediate		Resistant		Sensitive		Intermediate		Sensitive		Resistant		Absent		Absent		Absent		Absent		Absent		Absent
S0236	Hospital		Positive		Positive		Gram-positive cocci		26		Negative		N/A		N/A		117	2,5	92	Sensitive		Intermediate		Resistant		Intermediate		Intermediate		Sensitive		Sensitive		Absent		Absent		Absent		Absent		Absent		Absent
S0237	Community		Positive		Negative		Gram-positive cocci		32		Negative		N/A		N/A		193	306	91	Sensitive		Resistant		Intermediate		Resistant		Intermediate		Intermediate		Resistant		Absent		Absent		Absent		Absent		Absent		Absent
S0238	Hospital		Positive		Positive		Gram-positive cocci		33		Negative		N/A		N/A		134	334	42	Intermediate		Resistant		Sensitive		Intermediate		Intermediate		Resistant		Intermediate		Absent		Absent		Absent		Absent		Absent		Absent
S0239	Hospital		Positive		Negative		Gram-positive cocci		27		Negative		N/A		N/A		64	136	93	Resistant		Resistant		Sensitive		Intermediate		Sensitive		Resistant		Intermediate		Absent		Absent		Absent		Absent		Absent		Absent
S0240	Community		Positive		Negative		Gram-positive cocci		27		Negative		N/A		N/A		193	332	0,3	Sensitive		Intermediate		Resistant		Resistant		Resistant		Sensitive		Sensitive		Absent		Absent		Absent		Absent		Absent		Absent
S0241	Hospital		Positive		Negative		Gram-positive cocci		34		Negative		N/A		N/A		1,9	328	109	Sensitive		Intermediate		Intermediate		Intermediate		Sensitive		Intermediate		Intermediate		Absent		Absent		Absent		Absent		Absent		Absent
S0242	Hospital		Positive		Positive		Gram-positive cocci		32		Negative		N/A		N/A		145	231	56	Resistant		Sensitive		Sensitive		Resistant		Resistant		Resistant		Resistant		Absent		Absent		Absent		Absent		Absent		Absent
S0243	Hospital		Positive		Positive		Gram-positive cocci		34		Negative		N/A		N/A		1,4	247	127	Intermediate		Intermediate		Resistant		Intermediate		Sensitive		Sensitive		Sensitive		Absent		Absent		Absent		Absent		Absent		Absent
S0244	Community		Positive		Negative		Gram-positive cocci		22		Negative		N/A		N/A		1,1	276	172	Resistant		Resistant		Intermediate		Sensitive		Sensitive		Sensitive		Resistant		Absent		Absent		Absent		Absent		Absent		Absent
S0245	Community		Positive		Negative		Gram-positive cocci		32		Negative		N/A		N/A		74	175	0,7	Sensitive		Sensitive		Resistant		Sensitive		Intermediate		Resistant		Resistant		Absent		Absent		Absent		Absent		Absent		Absent
S0246	Community		Positive		Negative		Gram-positive cocci		23		Negative		N/A		N/A		197	332	51	Sensitive		Intermediate		Sensitive		Resistant		Intermediate		Resistant		Intermediate		Absent		Absent		Absent		Absent		Absent		Absent
S0247	Community		Positive		Negative		Gram-positive cocci		31		Negative		N/A		N/A		155	267	126	Intermediate		Intermediate		Resistant		Resistant		Resistant		Sensitive		Intermediate		Absent		Absent		Absent		Absent		Absent		Absent
S0248	Community		Positive		Positive		Gram-positive cocci		33		Negative		N/A		N/A		166	359	196	Sensitive		Resistant		Sensitive		Intermediate		Resistant		Sensitive		Intermediate		Absent		Absent		Absent		Absent		Absent		Absent
S0249	Community		Positive		Positive		Gram-positive cocci		31		Negative		N/A		N/A		76	3,4	72	Sensitive		Resistant		Intermediate		Intermediate		Resistant		Sensitive		Sensitive		Absent		Absent		Absent		Absent		Absent		Absent
S0250	Community		Positive		Positive		Gram-positive cocci		24		Negative		N/A		N/A		1,6	361	169	Intermediate		Sensitive		Intermediate		Sensitive		Sensitive		Resistant		Sensitive		Absent		Absent		Absent		Absent		Absent		Absent
S0251	Hospital		Positive		Negative		Gram-positive cocci		26		Negative		N/A		N/A		134	135	162	Resistant		Sensitive		Resistant		Resistant		Resistant		Sensitive		Resistant		Absent		Absent		Absent		Absent		Absent		Absent
S0252	Community		Positive		Negative		Gram-positive cocci		27		Negative		N/A		N/A		63	254	184	Resistant		Sensitive		Resistant		Sensitive		Sensitive		Resistant		Resistant		Absent		Absent		Absent		Absent		Absent		Absent
S0253	Community		Positive		Negative		Gram-positive cocci		26		Negative		N/A		N/A		85	368	38	Intermediate		Intermediate		Resistant		Sensitive		Sensitive		Resistant		Sensitive		Absent		Absent		Absent		Absent		Absent		Absent
S0254	Hospital		Positive		Negative		Gram-positive cocci		33		Negative		N/A		N/A		194	77	186	Resistant		Resistant		Resistant		Resistant		Sensitive		Sensitive		Sensitive		Absent		Absent		Absent		Absent		Absent		Absent
S0255	Hospital		Positive		Negative		Gram-positive cocci		28		Negative		N/A		N/A		174	3,1	47	Intermediate		Intermediate		Intermediate		Resistant		Sensitive		Resistant		Sensitive		Absent		Absent		Absent		Absent		Absent		Absent
S0256	Community		Positive		Negative		Gram-positive cocci		31		Negative		N/A		N/A		119	238	139	Intermediate		Intermediate		Sensitive		Intermediate		Resistant		Sensitive		Resistant		Absent		Absent		Absent		Absent		Absent		Absent
S0257	Hospital		Positive		Negative		Gram-positive cocci		23		Negative		N/A		N/A		72	271	94	Resistant		Intermediate		Resistant		Sensitive		Sensitive		Sensitive		Sensitive		Absent		Absent		Absent		Absent		Absent		Absent
S0258	Community		Positive		Positive		Gram-positive cocci		32		Negative		N/A		N/A		174	274	91	Intermediate		Resistant		Resistant		Intermediate		Intermediate		Resistant		Intermediate		Absent		Absent		Absent		Absent		Absent		Absent
S0259	Community		Positive		Positive		Gram-positive cocci		29		Negative		N/A		N/A		79	165	61	Intermediate		Resistant		Resistant		Resistant		Resistant		Sensitive		Intermediate		Absent		Absent		Absent		Absent		Absent		Absent
S0260	Community		Positive		Negative		Gram-positive cocci		30		Negative		N/A		N/A		168	349	179	Sensitive		Intermediate		Intermediate		Intermediate		Sensitive		Resistant		Resistant		Absent		Absent		Absent		Absent		Absent		Absent
S0261	Hospital		Positive		Positive		Gram-positive cocci		28		Negative		N/A		N/A		116	158	1,9	Resistant		Resistant		Intermediate		Intermediate		Resistant		Sensitive		Intermediate		Absent		Absent		Absent		Absent		Absent		Absent
S0262	Hospital		Positive		Positive		Gram-positive cocci		23		Negative		N/A		N/A		113	275	194	Resistant		Sensitive		Intermediate		Sensitive		Resistant		Sensitive		Intermediate		Absent		Absent		Absent		Absent		Absent		Absent
S0263	Community		Positive		Positive		Gram-positive cocci		25		Negative		N/A		N/A		104	113	186	Resistant		Resistant		Resistant		Sensitive		Resistant		Sensitive		Sensitive		Absent		Absent		Absent		Absent		Absent		Absent
S0264	Community		Positive		Positive		Gram-positive cocci		27		Negative		N/A		N/A		0,5	102	25	Sensitive		Resistant		Intermediate		Sensitive		Sensitive		Resistant		Intermediate		Absent		Absent		Absent		Absent		Absent		Absent
S0265	Community		Positive		Negative		Gram-positive cocci		29		Negative		N/A		N/A		0,9	322	91	Intermediate		Intermediate		Sensitive		Resistant		Intermediate		Sensitive		Resistant		Absent		Absent		Absent		Absent		Absent		Absent
S0266	Community		Positive		Negative		Gram-positive cocci		32		Negative		N/A		N/A		125	1,7	79	Resistant		Intermediate		Intermediate		Intermediate		Resistant		Sensitive		Resistant		Absent		Absent		Absent		Absent		Absent		Absent
S0267	Hospital		Positive		Negative		Gram-positive cocci		24		Negative		N/A		N/A		176	231	92	Intermediate		Sensitive		Intermediate		Sensitive		Intermediate		Resistant		Resistant		Absent		Absent		Absent		Absent		Absent		Absent
S0268	Hospital		Positive		Positive		Gram-positive cocci		23		Negative		N/A		N/A		194	154	118	Resistant		Resistant		Resistant		Intermediate		Resistant		Resistant		Resistant		Absent		Absent		Absent		Absent		Absent		Absent
S0269	Community		Positive		Negative		Gram-positive cocci		25		Negative		N/A		N/A		108	2,8	42	Sensitive		Resistant		Intermediate		Sensitive		Sensitive		Resistant		Intermediate		Absent		Absent		Absent		Absent		Absent		Absent
S0270	Hospital		Positive		Negative		Gram-positive cocci		33		Negative		N/A		N/A		102	281	79	Sensitive		Sensitive		Intermediate		Resistant		Resistant		Sensitive		Intermediate		Absent		Absent		Absent		Absent		Absent		Absent
S0271	Community		Positive		Positive		Gram-positive cocci		30		Negative		N/A		N/A		151	155	163	Sensitive		Sensitive		Intermediate		Sensitive		Sensitive		Resistant		Intermediate		Absent		Absent		Absent		Absent		Absent		Absent
S0272	Community		Positive		Positive		Gram-positive cocci		32		Negative		N/A		N/A		79	135	105	Intermediate		Sensitive		Intermediate		Sensitive		Resistant		Resistant		Intermediate		Absent		Absent		Absent		Absent		Absent		Absent
S0273	Hospital		Positive		Positive		Gram-positive cocci		32		Negative		N/A		N/A		94	228	115	Sensitive		Resistant		Intermediate		Sensitive		Resistant		Intermediate		Sensitive		Absent		Absent		Absent		Absent		Absent		Absent
S0274	Community		Positive		Positive		Gram-positive cocci		30		Negative		N/A		N/A		188	316	17	Intermediate		Resistant		Resistant		Intermediate		Intermediate		Sensitive		Sensitive		Absent		Absent		Absent		Absent		Absent		Absent
S0275	Community		Positive		Negative		Gram-positive cocci		26		Negative		N/A		N/A		116	167	122	Intermediate		Resistant		Sensitive		Resistant		Resistant		Resistant		Resistant		Absent		Absent		Absent		Absent		Absent		Absent
S0276	Hospital		Positive		Negative		Gram-positive cocci		34		Negative		N/A		N/A		1,3	307	168	Intermediate		Intermediate		Intermediate		Intermediate		Intermediate		Sensitive		Sensitive		Absent		Absent		Absent		Absent		Absent		Absent
S0277	Hospital		Positive		Negative		Gram-positive cocci		27		Negative		N/A		N/A		142	82	37	Intermediate		Sensitive		Resistant		Intermediate		Intermediate		Resistant		Resistant		Absent		Absent		Absent		Absent		Absent		Absent
S0278	Community		Positive		Negative		Gram-positive cocci		22		Negative		N/A		N/A		142	272	96	Intermediate		Intermediate		Sensitive		Resistant		Intermediate		Sensitive		Resistant		Absent		Absent		Absent		Absent		Absent		Absent
S0279	Community		Positive		Positive		Gram-positive cocci		24		Negative		N/A		N/A		189	156	155	Intermediate		Intermediate		Sensitive		Sensitive		Sensitive		Intermediate		Intermediate		Absent		Absent		Absent		Absent		Absent		Absent
S0280	Community		Positive		Negative		Gram-positive cocci		27		Negative		N/A		N/A		144	237	23	Sensitive		Sensitive		Intermediate		Resistant		Resistant		Sensitive		Sensitive		Absent		Absent		Absent		Absent		Absent		Absent
S0281	Community		Positive		Negative		Gram-positive cocci		23		Negative		N/A		N/A		133	197	197	Intermediate		Sensitive		Sensitive		Sensitive		Resistant		Intermediate		Sensitive		Absent		Absent		Absent		Absent		Absent		Absent
S0282	Hospital		Positive		Positive		Gram-positive cocci		31		Negative		N/A		N/A		141	301	11	Sensitive		Intermediate		Intermediate		Resistant		Sensitive		Sensitive		Sensitive		Absent		Absent		Absent		Absent		Absent		Absent
S0283	Hospital		Positive		Positive		Gram-positive cocci		26		Negative		N/A		N/A		73	282	49	Intermediate		Sensitive		Intermediate		Sensitive		Sensitive		Sensitive		Intermediate		Absent		Absent		Absent		Absent		Absent		Absent
S0284	Hospital		Positive		Positive		Gram-positive cocci		33		Negative		N/A		N/A		129	128	52	Sensitive		Intermediate		Sensitive		Intermediate		Resistant		Sensitive		Resistant		Absent		Absent		Absent		Absent		Absent		Absent
S0285	Community		Positive		Negative		Gram-positive cocci		32		Negative		N/A		N/A		187	386	69	Intermediate		Sensitive		Sensitive		Resistant		Intermediate		Sensitive		Resistant		Absent		Absent		Absent		Absent		Absent		Absent
S0286	Community		Positive		Positive		Gram-positive cocci		32		Negative		N/A		N/A		184	351	68	Sensitive		Intermediate		Sensitive		Sensitive		Intermediate		Sensitive		Resistant		Absent		Absent		Absent		Absent		Absent		Absent
S0287	Community		Positive		Positive		Gram-positive cocci		30		Negative		N/A		N/A		184	1,4	193	Resistant		Sensitive		Intermediate		Resistant		Sensitive		Resistant		Sensitive		Absent		Absent		Absent		Absent		Absent		Absent
S0288	Community		Positive		Positive		Gram-positive cocci		25		Negative		N/A		N/A		96	385	184	Resistant		Sensitive		Intermediate		Intermediate		Resistant		Resistant		Sensitive		Absent		Absent		Absent		Absent		Absent		Absent
S0289	Hospital		Positive		Positive		Gram-positive cocci		27		Negative		N/A		N/A		66	1,6	75	Resistant		Intermediate		Resistant		Sensitive		Intermediate		Resistant		Intermediate		Absent		Absent		Absent		Absent		Absent		Absent
S0290	Hospital		Positive		Negative		Gram-positive cocci		32		Negative		N/A		N/A		187	299	144	Resistant		Intermediate		Resistant		Resistant		Resistant		Sensitive		Intermediate		Absent		Absent		Absent		Absent		Absent		Absent
S0291	Hospital		Positive		Positive		Gram-positive cocci		31		Negative		N/A		N/A		104	103	141	Intermediate		Intermediate		Sensitive		Intermediate		Resistant		Intermediate		Resistant		Absent		Absent		Absent		Absent		Absent		Absent
S0292	Hospital		Positive		Positive		Gram-positive cocci		28		Negative		N/A		N/A		107	377	133	Intermediate		Resistant		Sensitive		Sensitive		Sensitive		Intermediate		Intermediate		Absent		Absent		Absent		Absent		Absent		Absent
S0293	Hospital		Positive		Negative		Gram-positive cocci		30		Negative		N/A		N/A		181	93	182	Sensitive		Sensitive		Resistant		Intermediate		Resistant		Resistant		Resistant		Absent		Absent		Absent		Absent		Absent		Absent
S0294	Hospital		Positive		Positive		Gram-positive cocci		28		Negative		N/A		N/A		118	356	38	Resistant		Resistant		Intermediate		Sensitive		Intermediate		Sensitive		Intermediate		Absent		Absent		Absent		Absent		Absent		Absent
S0295	Community		Positive		Positive		Gram-positive cocci		33		Negative		N/A		N/A		63	339	79	Sensitive		Intermediate		Intermediate		Resistant		Resistant		Resistant		Intermediate		Absent		Absent		Absent		Absent		Absent		Absent
S0296	Hospital		Positive		Positive		Gram-positive cocci		22		Negative		N/A		N/A		175	1,1	47	Intermediate		Intermediate		Sensitive		Resistant		Resistant		Resistant		Resistant		Absent		Absent		Absent		Absent		Absent		Absent
S0297	Hospital		Positive		Negative		Gram-positive cocci		27		Negative		N/A		N/A		116	242	0,4	Sensitive		Sensitive		Sensitive		Intermediate		Sensitive		Sensitive		Resistant		Absent		Absent		Absent		Absent		Absent		Absent
S0298	Community		Positive		Positive		Gram-positive cocci		25		Negative		N/A		N/A		176	3,8	98	Sensitive		Intermediate		Intermediate		Intermediate		Sensitive		Intermediate		Resistant		Absent		Absent		Absent		Absent		Absent		Absent
S0299	Community		Positive		Negative		Gram-positive cocci		23		Negative		N/A		N/A		166	3,1	12	Resistant		Intermediate		Resistant		Resistant		Resistant		Sensitive		Intermediate		Absent		Absent		Absent		Absent		Absent		Absent
S0300	Community		Positive		Negative		Gram-positive cocci		29		Negative		N/A		N/A		187	196	33	Intermediate		Resistant		Resistant		Intermediate		Resistant		Resistant		Resistant		Absent		Absent		Absent		Absent		Absent		Absent
S0301	Community		Positive		Positive		Gram-positive cocci		34		Negative		N/A		N/A		58	86	1,9	Intermediate		Intermediate		Resistant		Intermediate		Intermediate		Sensitive		Sensitive		Absent		Absent		Absent		Absent		Absent		Absent
S0302	Hospital		Positive		Negative		Gram-positive cocci		27		Negative		N/A		N/A		94	249	66	Sensitive		Intermediate		Sensitive		Intermediate		Intermediate		Intermediate		Resistant		Absent		Absent		Absent		Absent		Absent		Absent
S0303	Hospital		Positive		Positive		Gram-positive cocci		31		Negative		N/A		N/A		98	234	196	Intermediate		Resistant		Resistant		Resistant		Sensitive		Sensitive		Intermediate		Absent		Absent		Absent		Absent		Absent		Absent
S0304	Hospital		Positive		Positive		Gram-positive cocci		33		Negative		N/A		N/A		98	298	141	Resistant		Intermediate		Resistant		Sensitive		Sensitive		Sensitive		Resistant		Absent		Absent		Absent		Absent		Absent		Absent
S0305	Community		Positive		Positive		Gram-positive cocci		31		Negative		N/A		N/A		178	223	58	Sensitive		Sensitive		Intermediate		Intermediate		Resistant		Resistant		Resistant		Absent		Absent		Absent		Absent		Absent		Absent
S0306	Community		Positive		Positive		Gram-positive cocci		25		Negative		N/A		N/A		0,9	91	38	Intermediate		Intermediate		Resistant		Sensitive		Sensitive		Intermediate		Intermediate		Absent		Absent		Absent		Absent		Absent		Absent
S0307	Community		Positive		Negative		Gram-positive cocci		23		Negative		N/A		N/A		168	274	166	Resistant		Resistant		Resistant		Intermediate		Intermediate		Resistant		Resistant		Absent		Absent		Absent		Absent		Absent		Absent
S0308	Hospital		Positive		Negative		Gram-positive cocci		30		Negative		N/A		N/A		174	226	134	Intermediate		Intermediate		Sensitive		Sensitive		Intermediate		Resistant		Intermediate		Absent		Absent		Absent		Absent		Absent		Absent
S0309	Hospital		Positive		Negative		Gram-positive cocci		24		Negative		N/A		N/A		105	219	176	Sensitive		Resistant		Resistant		Sensitive		Intermediate		Intermediate		Intermediate		Absent		Absent		Absent		Absent		Absent		Absent
S0310	Hospital		Positive		Negative		Gram-positive cocci		33		Negative		N/A		N/A		189	127	134	Sensitive		Intermediate		Sensitive		Intermediate		Intermediate		Intermediate		Intermediate		Absent		Absent		Absent		Absent		Absent		Absent
S0311	Community		Positive		Positive		Gram-positive cocci		22		Negative		N/A		N/A		76	165	179	Resistant		Resistant		Sensitive		Intermediate		Resistant		Resistant		Intermediate		Absent		Absent		Absent		Absent		Absent		Absent
S0312	Community		Positive		Positive		Gram-positive cocci		32		Negative		N/A		N/A		121	255	192	Resistant		Intermediate		Intermediate		Resistant		Sensitive		Sensitive		Sensitive		Absent		Absent		Absent		Absent		Absent		Absent
S0313	Hospital		Positive		Negative		Gram-positive cocci		34		Negative		N/A		N/A		87	392	103	Intermediate		Sensitive		Sensitive		Resistant		Resistant		Sensitive		Sensitive		Absent		Absent		Absent		Absent		Absent		Absent
S0314	Hospital		Positive		Negative		Gram-positive cocci		25		Negative		N/A		N/A		152	194	128	Intermediate		Intermediate		Resistant		Sensitive		Sensitive		Resistant		Intermediate		Absent		Absent		Absent		Absent		Absent		Absent
S0315	Hospital		Positive		Positive		Gram-positive cocci		31		Negative		N/A		N/A		133	154	77	Intermediate		Sensitive		Sensitive		Resistant		Intermediate		Sensitive		Intermediate		Absent		Absent		Absent		Absent		Absent		Absent
S0316	Community		Positive		Negative		Gram-positive cocci		27		Negative		N/A		N/A		177	132	0,7	Sensitive		Intermediate		Resistant		Resistant		Sensitive		Intermediate		Sensitive		Absent		Absent		Absent		Absent		Absent		Absent
S0317	Community		Positive		Positive		Gram-positive cocci		22		Negative		N/A		N/A		92	69	136	Intermediate		Sensitive		Resistant		Resistant		Sensitive		Intermediate		Sensitive		Absent		Absent		Absent		Absent		Absent		Absent
S0318	Community		Positive		Negative		Gram-positive cocci		34		Negative		N/A		N/A		1,5	55	109	Resistant		Intermediate		Resistant		Resistant		Intermediate		Resistant		Resistant		Absent		Absent		Absent		Absent		Absent		Absent
S0319	Hospital		Positive		Negative		Gram-positive cocci		32		Negative		N/A		N/A		127	123	18	Resistant		Intermediate		Intermediate		Intermediate		Sensitive		Sensitive		Resistant		Absent		Absent		Absent		Absent		Absent		Absent
S0320	Hospital		Positive		Positive		Gram-positive cocci		31		Negative		N/A		N/A		125	228	44	Sensitive		Intermediate		Intermediate		Sensitive		Sensitive		Intermediate		Sensitive		Absent		Absent		Absent		Absent		Absent		Absent
S0321	Hospital		Positive		Positive		Gram-positive cocci		26		Negative		N/A		N/A		72	352	58	Intermediate		Intermediate		Resistant		Intermediate		Resistant		Sensitive		Resistant		Absent		Absent		Absent		Absent		Absent		Absent
S0322	Community		Positive		Positive		Gram-positive cocci		31		Negative		N/A		N/A		96	96	112	Intermediate		Intermediate		Intermediate		Sensitive		Sensitive		Sensitive		Intermediate		Absent		Absent		Absent		Absent		Absent		Absent
S0323	Community		Positive		Positive		Gram-positive cocci		34		Negative		N/A		N/A		79	242	147	Sensitive		Intermediate		Resistant		Resistant		Sensitive		Intermediate		Intermediate		Absent		Absent		Absent		Absent		Absent		Absent
S0324	Hospital		Positive		Negative		Gram-positive cocci		33		Negative		N/A		N/A		68	134	0,3	Resistant		Resistant		Intermediate		Intermediate		Resistant		Resistant		Sensitive		Absent		Absent		Absent		Absent		Absent		Absent
S0325	Community		Positive		Positive		Gram-positive cocci		27		Negative		N/A		N/A		1,2	306	184	Sensitive		Sensitive		Intermediate		Resistant		Resistant		Sensitive		Sensitive		Absent		Absent		Absent		Absent		Absent		Absent
S0326	Hospital		Positive		Positive		Gram-positive cocci		27		Negative		N/A		N/A		178	276	15	Sensitive		Resistant		Resistant		Sensitive		Intermediate		Intermediate		Resistant		Absent		Absent		Absent		Absent		Absent		Absent
S0327	Community		Positive		Negative		Gram-positive cocci		22		Negative		N/A		N/A		94	123	84	Intermediate		Sensitive		Sensitive		Sensitive		Intermediate		Intermediate		Intermediate		Absent		Absent		Absent		Absent		Absent		Absent
S0328	Community		Positive		Positive		Gram-positive cocci		23		Negative		N/A		N/A		195	359	172	Sensitive		Intermediate		Intermediate		Intermediate		Intermediate		Resistant		Sensitive		Absent		Absent		Absent		Absent		Absent		Absent
S0329	Hospital		Positive		Negative		Gram-positive cocci		23		Negative		N/A		N/A		165	167	98	Intermediate		Sensitive		Sensitive		Intermediate		Resistant		Sensitive		Intermediate		Absent		Absent		Absent		Absent		Absent		Absent
S0330	Community		Positive		Negative		Gram-positive cocci		25		Negative		N/A		N/A		165	213	72	Resistant		Resistant		Resistant		Intermediate		Sensitive		Sensitive		Sensitive		Absent		Absent		Absent		Absent		Absent		Absent
S0331	Hospital		Positive		Negative		Gram-positive cocci		23		Negative		N/A		N/A		71	302	0,5	Sensitive		Resistant		Intermediate		Sensitive		Intermediate		Intermediate		Resistant		Absent		Absent		Absent		Absent		Absent		Absent
S0332	Community		Positive		Positive		Gram-positive cocci		30		Negative		N/A		N/A		117	2,5	107	Sensitive		Sensitive		Sensitive		Intermediate		Sensitive		Intermediate		Resistant		Absent		Absent		Absent		Absent		Absent		Absent
S0333	Hospital		Positive		Negative		Gram-positive cocci		31		Negative		N/A		N/A		141	286	78	Sensitive		Resistant		Resistant		Resistant		Resistant		Sensitive		Sensitive		Absent		Absent		Absent		Absent		Absent		Absent
S0334	Community		Positive		Negative		Gram-positive cocci		23		Negative		N/A		N/A		173	112	166	Sensitive		Resistant		Resistant		Sensitive		Resistant		Resistant		Intermediate		Absent		Absent		Absent		Absent		Absent		Absent
S0335	Community		Positive		Negative		Gram-positive cocci		22		Negative		N/A		N/A		198	357	75	Intermediate		Sensitive		Resistant		Sensitive		Resistant		Intermediate		Resistant		Absent		Absent		Absent		Absent		Absent		Absent
S0336	Hospital		Positive		Positive		Gram-positive cocci		25		Negative		N/A		N/A		175	252	18	Sensitive		Resistant		Resistant		Sensitive		Sensitive		Sensitive		Resistant		Absent		Absent		Absent		Absent		Absent		Absent
S0337	Community		Positive		Positive		Gram-positive cocci		25		Negative		N/A		N/A		133	327	91	Intermediate		Intermediate		Resistant		Resistant		Resistant		Intermediate		Resistant		Absent		Absent		Absent		Absent		Absent		Absent
S0338	Community		Positive		Positive		Gram-positive cocci		28		Negative		N/A		N/A		67	2,7	104	Resistant		Sensitive		Resistant		Resistant		Intermediate		Resistant		Intermediate		Absent		Absent		Absent		Absent		Absent		Absent
S0339	Community		Positive		Positive		Gram-positive cocci		32		Negative		N/A		N/A		125	243	137	Sensitive		Resistant		Sensitive		Sensitive		Resistant		Intermediate		Resistant		Absent		Absent		Absent		Absent		Absent		Absent
S0340	Hospital		Positive		Negative		Gram-positive cocci		22		Negative		N/A		N/A		147	331	151	Sensitive		Sensitive		Sensitive		Resistant		Resistant		Intermediate		Sensitive		Absent		Absent		Absent		Absent		Absent		Absent
S0341	Community		Positive		Negative		Gram-positive cocci		31		Negative		N/A		N/A		153	231	41	Sensitive		Sensitive		Intermediate		Intermediate		Intermediate		Intermediate		Sensitive		Absent		Absent		Absent		Absent		Absent		Absent
S0342	Hospital		Positive		Positive		Gram-positive cocci		22		Negative		N/A		N/A		77	113	156	Sensitive		Sensitive		Resistant		Resistant		Intermediate		Sensitive		Sensitive		Absent		Absent		Absent		Absent		Absent		Absent
S0343	Community		Positive		Negative		Gram-positive cocci		22		Negative		N/A		N/A		138	125	185	Intermediate		Intermediate		Intermediate		Resistant		Sensitive		Sensitive		Resistant		Absent		Absent		Absent		Absent		Absent		Absent
S0344	Hospital		Positive		Positive		Gram-positive cocci		26		Negative		N/A		N/A		92	81	145	Resistant		Sensitive		Resistant		Intermediate		Sensitive		Resistant		Intermediate		Absent		Absent		Absent		Absent		Absent		Absent
S0345	Community		Positive		Positive		Gram-positive cocci		30		Negative		N/A		N/A		155	362	77	Intermediate		Intermediate		Intermediate		Sensitive		Resistant		Intermediate		Intermediate		Absent		Absent		Absent		Absent		Absent		Absent
S0346	Community		Positive		Negative		Gram-positive cocci		22		Negative		N/A		N/A		102	355	119	Intermediate		Resistant		Sensitive		Sensitive		Intermediate		Intermediate		Sensitive		Absent		Absent		Absent		Absent		Absent		Absent
S0347	Community		Positive		Negative		Gram-positive cocci		29		Negative		N/A		N/A		197	108	124	Intermediate		Sensitive		Intermediate		Resistant		Intermediate		Sensitive		Sensitive		Absent		Absent		Absent		Absent		Absent		Absent
S0348	Hospital		Positive		Negative		Gram-positive cocci		24		Negative		N/A		N/A		194	342	35	Resistant		Resistant		Resistant		Resistant		Resistant		Sensitive		Sensitive		Absent		Absent		Absent		Absent		Absent		Absent
S0349	Hospital		Positive		Positive		Gram-positive cocci		28		Negative		N/A		N/A		164	145	131	Resistant		Intermediate		Sensitive		Resistant		Sensitive		Resistant		Intermediate		Absent		Absent		Absent		Absent		Absent		Absent
S0350	Hospital		Positive		Positive		Gram-positive cocci		31		Negative		N/A		N/A		94	92	131	Intermediate		Resistant		Resistant		Sensitive		Resistant		Sensitive		Sensitive		Absent		Absent		Absent		Absent		Absent		Absent
S0351	Hospital		Positive		Negative		Gram-positive cocci		28		Negative		N/A		N/A		66	2,2	21	Sensitive		Intermediate		Sensitive		Sensitive		Sensitive		Resistant		Intermediate		Absent		Absent		Absent		Absent		Absent		Absent
S0352	Hospital		Positive		Negative		Gram-positive cocci		31		Negative		N/A		N/A		168	381	91	Intermediate		Intermediate		Intermediate		Intermediate		Sensitive		Sensitive		Sensitive		Absent		Absent		Absent		Absent		Absent		Absent
S0353	Community		Positive		Negative		Gram-positive cocci		28		Negative		N/A		N/A		79	261	37	Resistant		Sensitive		Sensitive		Sensitive		Sensitive		Resistant		Intermediate		Absent		Absent		Absent		Absent		Absent		Absent
S0354	Hospital		Positive		Positive		Gram-positive cocci		27		Negative		N/A		N/A		147	84	53	Sensitive		Intermediate		Intermediate		Sensitive		Intermediate		Sensitive		Sensitive		Absent		Absent		Absent		Absent		Absent		Absent
S0355	Community		Positive		Positive		Gram-positive cocci		24		Negative		N/A		N/A		94	345	1,3	Intermediate		Resistant		Resistant		Resistant		Sensitive		Resistant		Sensitive		Absent		Absent		Absent		Absent		Absent		Absent
S0356	Hospital		Positive		Positive		Gram-positive cocci		24		Negative		N/A		N/A		77	62	1,2	Resistant		Intermediate		Resistant		Resistant		Sensitive		Resistant		Sensitive		Absent		Absent		Absent		Absent		Absent		Absent
S0357	Community		Positive		Positive		Gram-positive cocci		34		Negative		N/A		N/A		125	374	138	Sensitive		Sensitive		Intermediate		Sensitive		Sensitive		Sensitive		Resistant		Absent		Absent		Absent		Absent		Absent		Absent
S0358	Hospital		Positive		Negative		Gram-positive cocci		23		Negative		N/A		N/A		59	1,9	36	Intermediate		Resistant		Sensitive		Resistant		Sensitive		Sensitive		Sensitive		Absent		Absent		Absent		Absent		Absent		Absent
S0359	Community		Positive		Negative		Gram-positive cocci		31		Negative		N/A		N/A		161	394	39	Intermediate		Resistant		Resistant		Resistant		Sensitive		Sensitive		Sensitive		Absent		Absent		Absent		Absent		Absent		Absent
S0360	Community		Positive		Negative		Gram-positive cocci		26		Negative		N/A		N/A		114	235	83	Sensitive		Intermediate		Intermediate		Intermediate		Sensitive		Sensitive		Sensitive		Absent		Absent		Absent		Absent		Absent		Absent
S0361	Community		Positive		Positive		Gram-positive cocci		30		Negative		N/A		N/A		189	343	177	Intermediate		Sensitive		Resistant		Intermediate		Sensitive		Sensitive		Sensitive		Absent		Absent		Absent		Absent		Absent		Absent
S0362	Hospital		Positive		Positive		Gram-positive cocci		34		Negative		N/A		N/A		125	319	34	Sensitive		Intermediate		Intermediate		Sensitive		Sensitive		Sensitive		Intermediate		Absent		Absent		Absent		Absent		Absent		Absent
S0363	Hospital		Positive		Negative		Gram-positive cocci		33		Negative		N/A		N/A		164	272	1,8	Resistant		Resistant		Resistant		Resistant		Intermediate		Sensitive		Resistant		Absent		Absent		Absent		Absent		Absent		Absent
S0364	Hospital		Positive		Positive		Gram-positive cocci		24		Negative		N/A		N/A		77	197	143	Sensitive		Sensitive		Sensitive		Sensitive		Intermediate		Resistant		Sensitive		Absent		Absent		Absent		Absent		Absent		Absent
S0365	Community		Positive		Positive		Gram-positive cocci		25		Negative		N/A		N/A		154	292	63	Sensitive		Intermediate		Intermediate		Sensitive		Resistant		Intermediate		Intermediate		Absent		Absent		Absent		Absent		Absent		Absent
S0366	Community		Positive		Positive		Gram-positive cocci		30		Negative		N/A		N/A		158	382	94	Resistant		Intermediate		Intermediate		Sensitive		Intermediate		Resistant		Resistant		Absent		Absent		Absent		Absent		Absent		Absent
S0367	Community		Positive		Negative		Gram-positive cocci		28		Negative		N/A		N/A		103	233	57	Intermediate		Resistant		Sensitive		Sensitive		Resistant		Intermediate		Resistant		Absent		Absent		Absent		Absent		Absent		Absent
S0368	Community		Positive		Positive		Gram-positive cocci		34		Negative		N/A		N/A		92	335	53	Sensitive		Sensitive		Intermediate		Intermediate		Sensitive		Sensitive		Intermediate		Absent		Absent		Absent		Absent		Absent		Absent
S0369	Community		Positive		Positive		Gram-positive cocci		32		Negative		N/A		N/A		114	267	8	Resistant		Intermediate		Resistant		Resistant		Intermediate		Resistant		Sensitive		Absent		Absent		Absent		Absent		Absent		Absent
S0370	Hospital		Positive		Negative		Gram-positive cocci		22		Negative		N/A		N/A		97	327	142	Intermediate		Intermediate		Sensitive		Intermediate		Intermediate		Sensitive		Sensitive		Absent		Absent		Absent		Absent		Absent		Absent
S0371	Community		Positive		Positive		Gram-positive cocci		27		Negative		N/A		N/A		106	304	44	Sensitive		Intermediate		Resistant		Resistant		Resistant		Intermediate		Resistant		Absent		Absent		Absent		Absent		Absent		Absent
S0372	Hospital		Positive		Positive		Gram-positive cocci		25		Negative		N/A		N/A		118	158	9	Sensitive		Sensitive		Resistant		Intermediate		Intermediate		Intermediate		Intermediate		Absent		Absent		Absent		Absent		Absent		Absent
S0373	Hospital		Positive		Negative		Gram-positive cocci		23		Negative		N/A		N/A		118	255	34	Resistant		Intermediate		Sensitive		Intermediate		Resistant		Intermediate		Sensitive		Absent		Absent		Absent		Absent		Absent		Absent
S0374	Community		Positive		Negative		Gram-positive cocci		31		Negative		N/A		N/A		128	364	1,9	Intermediate		Resistant		Sensitive		Sensitive		Sensitive		Sensitive		Resistant		Absent		Absent		Absent		Absent		Absent		Absent
S0375	Hospital		Positive		Positive		Gram-positive cocci		27		Negative		N/A		N/A		53	251	1,7	Intermediate		Resistant		Resistant		Intermediate		Sensitive		Intermediate		Intermediate		Absent		Absent		Absent		Absent		Absent		Absent
S0376	Hospital		Positive		Positive		Gram-positive cocci		30		Negative		N/A		N/A		174	318	56	Sensitive		Sensitive		Sensitive		Intermediate		Intermediate		Resistant		Intermediate		Absent		Absent		Absent		Absent		Absent		Absent
S0377	Hospital		Positive		Negative		Gram-positive cocci		29		Negative		N/A		N/A		136	87	1,6	Intermediate		Intermediate		Resistant		Intermediate		Sensitive		Resistant		Intermediate		Absent		Absent		Absent		Absent		Absent		Absent
S0378	Community		Positive		Negative		Gram-positive cocci		33		Negative		N/A		N/A		138	91	38	Resistant		Intermediate		Intermediate		Sensitive		Intermediate		Resistant		Sensitive		Absent		Absent		Absent		Absent		Absent		Absent
S0379	Hospital		Positive		Positive		Gram-positive cocci		32		Negative		N/A		N/A		124	166	57	Intermediate		Resistant		Resistant		Intermediate		Resistant		Intermediate		Resistant		Absent		Absent		Absent		Absent		Absent		Absent
S0380	Hospital		Positive		Negative		Gram-positive cocci		24		Negative		N/A		N/A		0,8	217	58	Intermediate		Intermediate		Intermediate		Sensitive		Sensitive		Intermediate		Sensitive		Absent		Absent		Absent		Absent		Absent		Absent
S0381	Community		Positive		Negative		Gram-positive cocci		29		Negative		N/A		N/A		187	55	79	Intermediate		Sensitive		Resistant		Intermediate		Intermediate		Sensitive		Resistant		Absent		Absent		Absent		Absent		Absent		Absent
S0382	Community		Positive		Negative		Gram-positive cocci		31		Negative		N/A		N/A		1,1	331	173	Sensitive		Intermediate		Sensitive		Intermediate		Resistant		Sensitive		Sensitive		Absent		Absent		Absent		Absent		Absent		Absent
S0383	Hospital		Positive		Positive		Gram-positive cocci		27		Negative		N/A		N/A		129	3,5	37	Resistant		Sensitive		Sensitive		Resistant		Sensitive		Intermediate		Resistant		Absent		Absent		Absent		Absent		Absent		Absent
S0384	Community		Positive		Negative		Gram-positive cocci		30		Negative		N/A		N/A		68	79	159	Intermediate		Resistant		Intermediate		Intermediate		Intermediate		Resistant		Resistant		Absent		Absent		Absent		Absent		Absent		Absent
S0385	Community		Positive		Positive		Gram-positive cocci		28		Negative		N/A		N/A		88	96	0,9	Intermediate		Sensitive		Intermediate		Sensitive		Intermediate		Resistant		Sensitive		Absent		Absent		Absent		Absent		Absent		Absent
S0386	Hospital		Positive		Positive		Gram-positive cocci		28		Negative		N/A		N/A		133	1,4	148	Intermediate		Resistant		Sensitive		Intermediate		Resistant		Resistant		Intermediate		Absent		Absent		Absent		Absent		Absent		Absent
S0387	Hospital		Positive		Positive		Gram-positive cocci		33		Negative		N/A		N/A		1,1	384	0,8	Sensitive		Sensitive		Sensitive		Sensitive		Intermediate		Resistant		Intermediate		Absent		Absent		Absent		Absent		Absent		Absent
S0388	Hospital		Positive		Negative		Gram-positive cocci		28		Negative		N/A		N/A		179	81	137	Intermediate		Resistant		Intermediate		Sensitive		Sensitive		Sensitive		Intermediate		Absent		Absent		Absent		Absent		Absent		Absent
S0389	Hospital		Positive		Negative		Gram-positive cocci		30		Negative		N/A		N/A		169	311	103	Resistant		Intermediate		Intermediate		Intermediate		Sensitive		Sensitive		Intermediate		Absent		Absent		Absent		Absent		Absent		Absent
S0390	Hospital		Positive		Negative		Gram-positive cocci		27		Negative		N/A		N/A		73	3,0	81	Sensitive		Sensitive		Resistant		Sensitive		Intermediate		Intermediate		Sensitive		Absent		Absent		Absent		Absent		Absent		Absent
S0391	Hospital		Positive		Negative		Gram-positive cocci		28		Negative		N/A		N/A		121	122	1,2	Resistant		Resistant		Resistant		Intermediate		Intermediate		Resistant		Sensitive		Absent		Absent		Absent		Absent		Absent		Absent
S0392	Community		Positive		Negative		Gram-positive cocci		33		Negative		N/A		N/A		135	143	184	Sensitive		Intermediate		Resistant		Sensitive		Resistant		Intermediate		Intermediate		Absent		Absent		Absent		Absent		Absent		Absent
S0393	Community		Positive		Negative		Gram-positive cocci		29		Negative		N/A		N/A		106	312	46	Sensitive		Sensitive		Resistant		Intermediate		Sensitive		Resistant		Intermediate		Absent		Absent		Absent		Absent		Absent		Absent
S0394	Hospital		Positive		Negative		Gram-positive cocci		23		Negative		N/A		N/A		112	337	196	Intermediate		Resistant		Sensitive		Intermediate		Resistant		Resistant		Sensitive		Absent		Absent		Absent		Absent		Absent		Absent
S0395	Community		Positive		Positive		Gram-positive cocci		30		Negative		N/A		N/A		82	151	0,7	Intermediate		Intermediate		Sensitive		Intermediate		Sensitive		Resistant		Resistant		Absent		Absent		Absent		Absent		Absent		Absent
S0396	Hospital		Positive		Negative		Gram-positive cocci		26		Negative		N/A		N/A		127	278	103	Intermediate		Resistant		Sensitive		Intermediate		Resistant		Resistant		Sensitive		Absent		Absent		Absent		Absent		Absent		Absent
S0397	Community		Positive		Negative		Gram-positive cocci		28		Negative		N/A		N/A		1,3	374	33	Sensitive		Resistant		Intermediate		Resistant		Sensitive		Resistant		Sensitive		Absent		Absent		Absent		Absent		Absent		Absent
S0398	Community		Positive		Positive		Gram-positive cocci		23		Negative		N/A		N/A		55	234	148	Intermediate		Intermediate		Sensitive		Resistant		Intermediate		Resistant		Sensitive		Absent		Absent		Absent		Absent		Absent		Absent
S0399	Hospital		Positive		Negative		Gram-positive cocci		33		Negative		N/A		N/A		1,0	362	176	Intermediate		Resistant		Intermediate		Intermediate		Resistant		Resistant		Intermediate		Absent		Absent		Absent		Absent		Absent		Absent
S0400	Community		Positive		Positive		Gram-positive cocci		32		Negative		N/A		N/A		186	228	151	Resistant		Intermediate		Resistant		Sensitive		Intermediate		Intermediate		Intermediate		Absent		Absent		Absent		Absent		Absent		Absent
S0401	Community		Positive		Negative		Gram-positive cocci		29		Negative		N/A		N/A		52	121	101	Intermediate		Resistant		Resistant		Intermediate		Intermediate		Resistant		Resistant		Absent		Absent		Absent		Absent		Absent		Absent
S0402	Hospital		Positive		Negative		Gram-positive cocci		27		Negative		N/A		N/A		117	393	176	Sensitive		Resistant		Intermediate		Intermediate		Intermediate		Sensitive		Intermediate		Absent		Absent		Absent		Absent		Absent		Absent
S0403	Hospital		Positive		Negative		Gram-positive cocci		33		Negative		N/A		N/A		1,6	238	145	Resistant		Sensitive		Sensitive		Resistant		Resistant		Resistant		Intermediate		Absent		Absent		Absent		Absent		Absent		Absent
S0404	Community		Positive		Negative		Gram-positive cocci		28		Negative		N/A		N/A		79	74	62	Sensitive		Intermediate		Intermediate		Resistant		Resistant		Intermediate		Intermediate		Absent		Absent		Absent		Absent		Absent		Absent
S0405	Community		Positive		Negative		Gram-positive cocci		30		Negative		N/A		N/A		74	103	67	Intermediate		Resistant		Intermediate		Sensitive		Intermediate		Intermediate		Sensitive		Absent		Absent		Absent		Absent		Absent		Absent
S0406	Community		Positive		Positive		Gram-positive cocci		27		Negative		N/A		N/A		106	1,6	46	Intermediate		Intermediate		Resistant		Resistant		Resistant		Intermediate		Intermediate		Absent		Absent		Absent		Absent		Absent		Absent
S0407	Community		Positive		Negative		Gram-positive cocci		22		Negative		N/A		N/A		198	178	104	Sensitive		Resistant		Resistant		Sensitive		Sensitive		Intermediate		Resistant		Absent		Absent		Absent		Absent		Absent		Absent
S0408	Hospital		Positive		Positive		Gram-positive cocci		34		Negative		N/A		N/A		115	261	154	Intermediate		Intermediate		Resistant		Intermediate		Sensitive		Sensitive		Resistant		Absent		Absent		Absent		Absent		Absent		Absent
S0409	Community		Positive		Negative		Gram-positive cocci		29		Negative		N/A		N/A		1,9	165	104	Sensitive		Intermediate		Intermediate		Sensitive		Sensitive		Intermediate		Intermediate		Absent		Absent		Absent		Absent		Absent		Absent
S0410	Community		Positive		Negative		Gram-positive cocci		24		Negative		N/A		N/A		133	142	144	Intermediate		Intermediate		Resistant		Resistant		Intermediate		Sensitive		Sensitive		Absent		Absent		Absent		Absent		Absent		Absent
S0411	Hospital		Positive		Positive		Gram-positive cocci		26		Negative		N/A		N/A		53	305	37	Intermediate		Resistant		Sensitive		Sensitive		Resistant		Sensitive		Intermediate		Absent		Absent		Absent		Absent		Absent		Absent
S0412	Community		Positive		Negative		Gram-positive cocci		33		Negative		N/A		N/A		85	169	34	Sensitive		Resistant		Sensitive		Resistant		Sensitive		Sensitive		Resistant		Absent		Absent		Absent		Absent		Absent		Absent
S0413	Hospital		Positive		Positive		Gram-positive cocci		24		Negative		N/A		N/A		94	153	145	Intermediate		Intermediate		Sensitive		Intermediate		Resistant		Sensitive		Intermediate		Absent		Absent		Absent		Absent		Absent		Absent
S0414	Hospital		Positive		Negative		Gram-positive cocci		29		Negative		N/A		N/A		191	387	12	Intermediate		Intermediate		Intermediate		Intermediate		Resistant		Resistant		Intermediate		Absent		Absent		Absent		Absent		Absent		Absent
S0415	Hospital		Positive		Negative		Gram-positive cocci		27		Negative		N/A		N/A		61	63	107	Resistant		Resistant		Intermediate		Resistant		Resistant		Resistant		Intermediate		Absent		Absent		Absent		Absent		Absent		Absent
S0416	Community		Positive		Negative		Gram-positive cocci		33		Negative		N/A		N/A		156	121	129	Intermediate		Sensitive		Sensitive		Sensitive		Intermediate		Sensitive		Sensitive		Absent		Absent		Absent		Absent		Absent		Absent
S0417	Hospital		Positive		Negative		Gram-positive cocci		26		Negative		N/A		N/A		1,0	375	86	Resistant		Sensitive		Resistant		Resistant		Sensitive		Intermediate		Sensitive		Absent		Absent		Absent		Absent		Absent		Absent
S0418	Community		Positive		Negative		Gram-positive cocci		31		Negative		N/A		N/A		157	76	146	Sensitive		Sensitive		Resistant		Sensitive		Intermediate		Resistant		Resistant		Absent		Absent		Absent		Absent		Absent		Absent
S0419	Hospital		Positive		Positive		Gram-positive cocci		24		Negative		N/A		N/A		101	167	92	Resistant		Sensitive		Sensitive		Intermediate		Sensitive		Resistant		Intermediate		Absent		Absent		Absent		Absent		Absent		Absent
S0420	Community		Positive		Negative		Gram-positive cocci		22		Negative		N/A		N/A		52	2,4	167	Sensitive		Resistant		Sensitive		Sensitive		Resistant		Resistant		Intermediate		Absent		Absent		Absent		Absent		Absent		Absent
S0421	Community		Positive		Positive		Gram-positive cocci		22		Negative		N/A		N/A		181	161	124	Sensitive		Resistant		Resistant		Resistant		Intermediate		Sensitive		Resistant		Absent		Absent		Absent		Absent		Absent		Absent
S0422	Hospital		Positive		Positive		Gram-positive cocci		32		Negative		N/A		N/A		145	141	0,3	Sensitive		Intermediate		Intermediate		Intermediate		Intermediate		Resistant		Sensitive		Absent		Absent		Absent		Absent		Absent		Absent
S0423	Hospital		Positive		Negative		Gram-positive cocci		23		Negative		N/A		N/A		106	274	1,0	Sensitive		Sensitive		Resistant		Intermediate		Intermediate		Intermediate		Intermediate		Absent		Absent		Absent		Absent		Absent		Absent
S0424	Community		Positive		Negative		Gram-positive cocci		22		Negative		N/A		N/A		178	383	52	Sensitive		Resistant		Sensitive		Intermediate		Resistant		Intermediate		Intermediate		Absent		Absent		Absent		Absent		Absent		Absent
S0425	Community		Positive		Positive		Gram-positive cocci		34		Negative		N/A		N/A		115	3,5	148	Sensitive		Sensitive		Intermediate		Sensitive		Intermediate		Intermediate		Intermediate		Absent		Absent		Absent		Absent		Absent		Absent
S0426	Community		Positive		Negative		Gram-positive cocci		27		Negative		N/A		N/A		119	338	196	Intermediate		Resistant		Intermediate		Resistant		Intermediate		Sensitive		Intermediate		Absent		Absent		Absent		Absent		Absent		Absent
S0427	Community		Positive		Negative		Gram-positive cocci		33		Negative		N/A		N/A		61	253	171	Sensitive		Resistant		Sensitive		Sensitive		Sensitive		Intermediate		Sensitive		Absent		Absent		Absent		Absent		Absent		Absent
S0428	Hospital		Positive		Positive		Gram-positive cocci		31		Negative		N/A		N/A		1,2	357	188	Sensitive		Intermediate		Sensitive		Resistant		Sensitive		Resistant		Resistant		Absent		Absent		Absent		Absent		Absent		Absent
S0429	Hospital		Positive		Negative		Gram-positive cocci		33		Negative		N/A		N/A		1,0	346	112	Intermediate		Intermediate		Resistant		Intermediate		Sensitive		Resistant		Intermediate		Absent		Absent		Absent		Absent		Absent		Absent
S0430	Hospital		Positive		Positive		Gram-positive cocci		26		Negative		N/A		N/A		173	193	58	Resistant		Resistant		Intermediate		Sensitive		Sensitive		Resistant		Resistant		Absent		Absent		Absent		Absent		Absent		Absent
S0431	Community		Positive		Negative		Gram-positive cocci		30		Negative		N/A		N/A		77	356	76	Sensitive		Resistant		Intermediate		Resistant		Intermediate		Sensitive		Resistant		Absent		Absent		Absent		Absent		Absent		Absent
S0432	Community		Positive		Negative		Gram-positive cocci		24		Negative		N/A		N/A		183	2,1	21	Intermediate		Sensitive		Sensitive		Sensitive		Resistant		Intermediate		Resistant		Absent		Absent		Absent		Absent		Absent		Absent
S0433	Hospital		Positive		Positive		Gram-positive cocci		25		Negative		N/A		N/A		194	154	81	Sensitive		Sensitive		Intermediate		Resistant		Sensitive		Sensitive		Resistant		Absent		Absent		Absent		Absent		Absent		Absent
S0434	Community		Positive		Positive		Gram-positive cocci		27		Negative		N/A		N/A		142	275	125	Resistant		Sensitive		Sensitive		Intermediate		Sensitive		Intermediate		Intermediate		Absent		Absent		Absent		Absent		Absent		Absent
S0435	Hospital		Positive		Negative		Gram-positive cocci		33		Negative		N/A		N/A		145	71	132	Intermediate		Intermediate		Resistant		Sensitive		Intermediate		Resistant		Resistant		Absent		Absent		Absent		Absent		Absent		Absent
S0436	Community		Positive		Negative		Gram-positive cocci		30		Negative		N/A		N/A		119	367	164	Intermediate		Sensitive		Sensitive		Sensitive		Intermediate		Intermediate		Sensitive		Absent		Absent		Absent		Absent		Absent		Absent
S0437	Community		Positive		Positive		Gram-positive cocci		27		Negative		N/A		N/A		79	209	0,6	Resistant		Intermediate		Intermediate		Resistant		Intermediate		Sensitive		Sensitive		Absent		Absent		Absent		Absent		Absent		Absent
S0438	Hospital		Positive		Positive		Gram-positive cocci		22		Negative		N/A		N/A		95	231	33	Intermediate		Intermediate		Sensitive		Sensitive		Sensitive		Sensitive		Intermediate		Absent		Absent		Absent		Absent		Absent		Absent
S0439	Community		Positive		Positive		Gram-positive cocci		22		Negative		N/A		N/A		94	109	1,9	Resistant		Sensitive		Sensitive		Intermediate		Intermediate		Sensitive		Resistant		Absent		Absent		Absent		Absent		Absent		Absent
S0440	Hospital		Positive		Negative		Gram-positive cocci		32		Negative		N/A		N/A		128	166	43	Intermediate		Sensitive		Sensitive		Intermediate		Sensitive		Sensitive		Resistant		Absent		Absent		Absent		Absent		Absent		Absent
S0441	Hospital		Positive		Positive		Gram-positive cocci		30		Negative		N/A		N/A		109	89	177	Sensitive		Resistant		Sensitive		Resistant		Resistant		Intermediate		Intermediate		Absent		Absent		Absent		Absent		Absent		Absent
S0442	Hospital		Positive		Negative		Gram-positive cocci		22		Negative		N/A		N/A		1,0	122	144	Sensitive		Sensitive		Resistant		Sensitive		Intermediate		Sensitive		Intermediate		Absent		Absent		Absent		Absent		Absent		Absent
S0443	Hospital		Positive		Negative		Gram-positive cocci		27		Negative		N/A		N/A		122	334	117	Sensitive		Resistant		Intermediate		Intermediate		Resistant		Sensitive		Intermediate		Absent		Absent		Absent		Absent		Absent		Absent
S0444	Community		Positive		Positive		Gram-positive cocci		24		Negative		N/A		N/A		196	364	121	Sensitive		Intermediate		Intermediate		Resistant		Intermediate		Intermediate		Resistant		Absent		Absent		Absent		Absent		Absent		Absent
S0445	Community		Positive		Positive		Gram-positive cocci		33		Negative		N/A		N/A		158	305	85	Intermediate		Intermediate		Resistant		Sensitive		Resistant		Intermediate		Intermediate		Absent		Absent		Absent		Absent		Absent		Absent
S0446	Hospital		Positive		Negative		Gram-positive cocci		29		Negative		N/A		N/A		114	131	159	Resistant		Sensitive		Intermediate		Intermediate		Sensitive		Resistant		Intermediate		Absent		Absent		Absent		Absent		Absent		Absent
S0447	Hospital		Positive		Negative		Gram-positive cocci		28		Negative		N/A		N/A		162	311	162	Sensitive		Sensitive		Resistant		Resistant		Sensitive		Resistant		Sensitive		Absent		Absent		Absent		Absent		Absent		Absent
S0448	Community		Positive		Positive		Gram-positive cocci		34		Negative		N/A		N/A		167	153	0,6	Sensitive		Sensitive		Intermediate		Resistant		Resistant		Intermediate		Intermediate		Absent		Absent		Absent		Absent		Absent		Absent
S0449	Community		Positive		Positive		Gram-positive cocci		27		Negative		N/A		N/A		53	178	72	Sensitive		Resistant		Resistant		Intermediate		Intermediate		Sensitive		Resistant		Absent		Absent		Absent		Absent		Absent		Absent
S0450	Community		Positive		Positive		Gram-positive cocci		22		Negative		N/A		N/A		103	4,0	49	Sensitive		Resistant		Resistant		Intermediate		Sensitive		Sensitive		Intermediate		Absent		Absent		Absent		Absent		Absent		Absent
S0451	Hospital		Positive		Positive		Gram-positive cocci		30		Negative		N/A		N/A		103	124	164	Resistant		Sensitive		Sensitive		Resistant		Sensitive		Resistant		Sensitive		Absent		Absent		Absent		Absent		Absent		Absent
S0452	Hospital		Positive		Positive		Gram-positive cocci		25		Negative		N/A		N/A		91	381	1,1	Sensitive		Resistant		Intermediate		Sensitive		Resistant		Sensitive		Resistant		Absent		Absent		Absent		Absent		Absent		Absent
S0453	Hospital		Positive		Negative		Gram-positive cocci		33		Negative		N/A		N/A		0,8	201	23	Sensitive		Sensitive		Resistant		Sensitive		Intermediate		Intermediate		Intermediate		Absent		Absent		Absent		Absent		Absent		Absent
S0454	Community		Positive		Negative		Gram-positive cocci		34		Negative		N/A		N/A		169	301	15	Intermediate		Intermediate		Intermediate		Intermediate		Resistant		Resistant		Sensitive		Absent		Absent		Absent		Absent		Absent		Absent
S0455	Community		Positive		Negative		Gram-positive cocci		23		Negative		N/A		N/A		58	207	125	Sensitive		Intermediate		Intermediate		Sensitive		Resistant		Intermediate		Resistant		Absent		Absent		Absent		Absent		Absent		Absent
S0456	Community		Positive		Negative		Gram-positive cocci		27		Negative		N/A		N/A		191	321	87	Resistant		Resistant		Sensitive		Intermediate		Resistant		Intermediate		Resistant		Absent		Absent		Absent		Absent		Absent		Absent
S0457	Community		Positive		Positive		Gram-positive cocci		31		Negative		N/A		N/A		91	175	66	Intermediate		Intermediate		Resistant		Resistant		Resistant		Resistant		Intermediate		Absent		Absent		Absent		Absent		Absent		Absent
S0458	Community		Positive		Positive		Gram-positive cocci		25		Negative		N/A		N/A		188	367	169	Resistant		Intermediate		Resistant		Resistant		Resistant		Intermediate		Sensitive		Absent		Absent		Absent		Absent		Absent		Absent
S0459	Hospital		Positive		Positive		Gram-positive cocci		28		Negative		N/A		N/A		195	0,7	168	Resistant		Intermediate		Intermediate		Intermediate		Intermediate		Intermediate		Intermediate		Absent		Absent		Absent		Absent		Absent		Absent
S0460	Hospital		Positive		Negative		Gram-positive cocci		24		Negative		N/A		N/A		104	2,0	0,2	Intermediate		Sensitive		Sensitive		Resistant		Intermediate		Sensitive		Resistant		Absent		Absent		Absent		Absent		Absent		Absent
S0461	Community		Positive		Positive		Gram-positive cocci		27		Negative		N/A		N/A		107	3,4	8	Resistant		Sensitive		Intermediate		Intermediate		Sensitive		Sensitive		Sensitive		Absent		Absent		Absent		Absent		Absent		Absent
S0462	Community		Positive		Negative		Gram-positive cocci		29		Negative		N/A		N/A		116	271	127	Sensitive		Sensitive		Intermediate		Resistant		Intermediate		Sensitive		Resistant		Absent		Absent		Absent		Absent		Absent		Absent
S0463	Hospital		Positive		Positive		Gram-positive cocci		33		Negative		N/A		N/A		159	67	72	Intermediate		Sensitive		Sensitive		Sensitive		Intermediate		Sensitive		Intermediate		Absent		Absent		Absent		Absent		Absent		Absent
S0464	Community		Positive		Negative		Gram-positive cocci		34		Negative		N/A		N/A		119	185	91	Intermediate		Resistant		Intermediate		Intermediate		Intermediate		Intermediate		Resistant		Absent		Absent		Absent		Absent		Absent		Absent
S0465	Community		Positive		Negative		Gram-positive cocci		33		Negative		N/A		N/A		152	301	158	Sensitive		Intermediate		Resistant		Intermediate		Sensitive		Resistant		Resistant		Absent		Absent		Absent		Absent		Absent		Absent
S0466	Community		Positive		Positive		Gram-positive cocci		26		Negative		N/A		N/A		75	295	22	Sensitive		Intermediate		Intermediate		Intermediate		Intermediate		Resistant		Sensitive		Absent		Absent		Absent		Absent		Absent		Absent
S0467	Hospital		Positive		Positive		Gram-positive cocci		28		Negative		N/A		N/A		63	148	87	Sensitive		Intermediate		Resistant		Sensitive		Sensitive		Sensitive		Sensitive		Absent		Absent		Absent		Absent		Absent		Absent
S0468	Community		Positive		Negative		Gram-positive cocci		22		Negative		N/A		N/A		1,8	154	12	Sensitive		Intermediate		Resistant		Sensitive		Resistant		Intermediate		Intermediate		Absent		Absent		Absent		Absent		Absent		Absent
S0469	Hospital		Positive		Negative		Gram-positive cocci		28		Negative		N/A		N/A		105	195	79	Sensitive		Resistant		Intermediate		Sensitive		Intermediate		Intermediate		Sensitive		Absent		Absent		Absent		Absent		Absent		Absent
S0470	Community		Positive		Positive		Gram-positive cocci		22		Negative		N/A		N/A		199	271	176	Sensitive		Intermediate		Sensitive		Resistant		Sensitive		Sensitive		Intermediate		Absent		Absent		Absent		Absent		Absent		Absent
S0471	Hospital		Positive		Positive		Gram-positive cocci		28		Negative		N/A		N/A		79	362	75	Resistant		Sensitive		Resistant		Intermediate		Resistant		Resistant		Intermediate		Absent		Absent		Absent		Absent		Absent		Absent
S0472	Community		Positive		Negative		Gram-positive cocci		25		Negative		N/A		N/A		113	359	125	Sensitive		Sensitive		Resistant		Intermediate		Intermediate		Sensitive		Intermediate		Absent		Absent		Absent		Absent		Absent		Absent
S0473	Community		Positive		Positive		Gram-positive cocci		34		Negative		N/A		N/A		167	131	0,8	Sensitive		Intermediate		Resistant		Resistant		Intermediate		Sensitive		Resistant		Absent		Absent		Absent		Absent		Absent		Absent
S0474	Community		Positive		Negative		Gram-positive cocci		26		Negative		N/A		N/A		178	141	0,9	Intermediate		Resistant		Intermediate		Sensitive		Intermediate		Sensitive		Resistant		Absent		Absent		Absent		Absent		Absent		Absent
S0475	Hospital		Positive		Positive		Gram-positive cocci		26		Negative		N/A		N/A		57	186	63	Resistant		Sensitive		Resistant		Intermediate		Intermediate		Intermediate		Sensitive		Absent		Absent		Absent		Absent		Absent		Absent
S0476	Hospital		Positive		Positive		Gram-positive cocci		27		Negative		N/A		N/A		128	347	0,2	Sensitive		Resistant		Resistant		Intermediate		Intermediate		Intermediate		Sensitive		Absent		Absent		Absent		Absent		Absent		Absent
S0477	Hospital		Positive		Positive		Gram-positive cocci		26		Negative		N/A		N/A		138	2,3	156	Intermediate		Intermediate		Sensitive		Intermediate		Resistant		Intermediate		Sensitive		Absent		Absent		Absent		Absent		Absent		Absent
S0478	Hospital		Positive		Negative		Gram-positive cocci		28		Negative		N/A		N/A		1,7	317	0,6	Intermediate		Resistant		Sensitive		Sensitive		Resistant		Resistant		Intermediate		Absent		Absent		Absent		Absent		Absent		Absent
S0479	Community		Positive		Negative		Gram-positive cocci		22		Negative		N/A		N/A		108	339	149	Sensitive		Resistant		Intermediate		Sensitive		Sensitive		Sensitive		Resistant		Absent		Absent		Absent		Absent		Absent		Absent
S0480	Community		Positive		Positive		Gram-positive cocci		24		Negative		N/A		N/A		168	272	104	Resistant		Intermediate		Sensitive		Resistant		Intermediate		Sensitive		Sensitive		Absent		Absent		Absent		Absent		Absent		Absent
S0481	Community		Positive		Positive		Gram-positive cocci		24		Negative		N/A		N/A		145	359	149	Intermediate		Sensitive		Intermediate		Resistant		Intermediate		Resistant		Resistant		Absent		Absent		Absent		Absent		Absent		Absent
S0482	Hospital		Positive		Positive		Gram-positive cocci		25		Negative		N/A		N/A		115	276	72	Sensitive		Resistant		Resistant		Resistant		Intermediate		Intermediate		Sensitive		Absent		Absent		Absent		Absent		Absent		Absent
S0483	Hospital		Positive		Negative		Gram-positive cocci		34		Negative		N/A		N/A		116	154	31	Sensitive		Resistant		Sensitive		Sensitive		Sensitive		Sensitive		Intermediate		Absent		Absent		Absent		Absent		Absent		Absent
S0484	Community		Positive		Negative		Gram-positive cocci		27		Negative		N/A		N/A		86	2,7	86	Resistant		Intermediate		Intermediate		Sensitive		Intermediate		Intermediate		Sensitive		Absent		Absent		Absent		Absent		Absent		Absent
S0485	Community		Positive		Negative		Gram-positive cocci		25		Negative		N/A		N/A		142	291	6	Resistant		Resistant		Resistant		Intermediate		Intermediate		Resistant		Resistant		Absent		Absent		Absent		Absent		Absent		Absent
S0486	Community		Positive		Positive		Gram-positive cocci		22		Negative		N/A		N/A		132	296	22	Resistant		Resistant		Sensitive		Resistant		Intermediate		Intermediate		Sensitive		Absent		Absent		Absent		Absent		Absent		Absent
S0487	Hospital		Positive		Negative		Gram-positive cocci		24		Negative		N/A		N/A		93	64	51	Sensitive		Intermediate		Resistant		Resistant		Intermediate		Resistant		Intermediate		Absent		Absent		Absent		Absent		Absent		Absent
S0488	Hospital		Positive		Positive		Gram-positive cocci		23		Negative		N/A		N/A		155	318	36	Intermediate		Resistant		Sensitive		Intermediate		Sensitive		Sensitive		Resistant		Absent		Absent		Absent		Absent		Absent		Absent
S0489	Hospital		Positive		Negative		Gram-positive cocci		26		Negative		N/A		N/A		57	369	116	Intermediate		Sensitive		Sensitive		Intermediate		Intermediate		Resistant		Sensitive		Absent		Absent		Absent		Absent		Absent		Absent
S0490	Hospital		Positive		Negative		Gram-positive cocci		30		Negative		N/A		N/A		111	297	116	Intermediate		Intermediate		Resistant		Resistant		Resistant		Sensitive		Resistant		Absent		Absent		Absent		Absent		Absent		Absent
S0491	Community		Positive		Negative		Gram-positive cocci		27		Negative		N/A		N/A		1,9	1,1	86	Intermediate		Intermediate		Sensitive		Sensitive		Intermediate		Sensitive		Intermediate		Absent		Absent		Absent		Absent		Absent		Absent
S0492	Hospital		Positive		Negative		Gram-positive cocci		23		Negative		N/A		N/A		72	312	57	Intermediate		Resistant		Sensitive		Intermediate		Resistant		Resistant		Sensitive		Absent		Absent		Absent		Absent		Absent		Absent
S0493	Community		Positive		Negative		Gram-positive cocci		26		Negative		N/A		N/A		56	218	163	Resistant		Sensitive		Intermediate		Intermediate		Intermediate		Resistant		Resistant		Absent		Absent		Absent		Absent		Absent		Absent
S0494	Community		Positive		Negative		Gram-positive cocci		32		Negative		N/A		N/A		1,1	78	0,3	Intermediate		Sensitive		Sensitive		Intermediate		Resistant		Intermediate		Intermediate		Absent		Absent		Absent		Absent		Absent		Absent
S0495	Community		Positive		Negative		Gram-positive cocci		27		Negative		N/A		N/A		191	145	143	Sensitive		Resistant		Intermediate		Intermediate		Resistant		Intermediate		Intermediate		Absent		Absent		Absent		Absent		Absent		Absent
S0496	Hospital		Positive		Negative		Gram-positive cocci		28		Negative		N/A		N/A		101	201	97	Intermediate		Intermediate		Intermediate		Intermediate		Intermediate		Intermediate		Resistant		Absent		Absent		Absent		Absent		Absent		Absent
S0497	Hospital		Positive		Positive		Gram-positive cocci		22		Negative		N/A		N/A		81	78	111	Sensitive		Intermediate		Intermediate		Intermediate		Resistant		Intermediate		Intermediate		Absent		Absent		Absent		Absent		Absent		Absent
S0498	Community		Positive		Positive		Gram-positive cocci		29		Negative		N/A		N/A		88	285	28	Sensitive		Intermediate		Intermediate		Intermediate		Intermediate		Resistant		Intermediate		Absent		Absent		Absent		Absent		Absent		Absent
S0499	Community		Positive		Negative		Gram-positive cocci		33		Negative		N/A		N/A		149	125	27	Sensitive		Resistant		Sensitive		Sensitive		Resistant		Intermediate		Intermediate		Absent		Absent		Absent		Absent		Absent		Absent
S0500	Community		Positive		Positive		Gram-positive cocci		25		Negative		N/A		N/A		138	283	14	Sensitive		Resistant		Intermediate		Sensitive		Resistant		Resistant		Resistant		Absent		Absent		Absent		Absent		Absent		Absent
S0501	Community		Positive		Negative		Gram-positive cocci		25		Negative		N/A		N/A		162	187	83	Intermediate		Sensitive		Sensitive		Resistant		Sensitive		Resistant		Resistant		Absent		Absent		Absent		Absent		Absent		Absent
S0502	Community		Positive		Positive		Gram-positive cocci		25		Negative		N/A		N/A		57	281	67	Intermediate		Resistant		Sensitive		Sensitive		Intermediate		Sensitive		Sensitive		Absent		Absent		Absent		Absent		Absent		Absent
S0503	Community		Positive		Positive		Gram-positive cocci		30		Negative		N/A		N/A		147	346	177	Resistant		Resistant		Resistant		Resistant		Sensitive		Sensitive		Sensitive		Absent		Absent		Absent		Absent		Absent		Absent
S0504	Community		Positive		Negative		Gram-positive cocci		34		Negative		N/A		N/A		158	325	61	Resistant		Resistant		Resistant		Resistant		Intermediate		Resistant		Resistant		Absent		Absent		Absent		Absent		Absent		Absent
S0505	Community		Positive		Negative		Gram-positive cocci		30		Negative		N/A		N/A		74	154	104	Intermediate		Sensitive		Intermediate		Intermediate		Intermediate		Resistant		Sensitive		Absent		Absent		Absent		Absent		Absent		Absent
S0506	Hospital		Positive		Positive		Gram-positive cocci		25		Negative		N/A		N/A		145	93	124	Resistant		Resistant		Resistant		Intermediate		Sensitive		Resistant		Sensitive		Absent		Absent		Absent		Absent		Absent		Absent
S0507	Community		Positive		Positive		Gram-positive cocci		24		Negative		N/A		N/A		59	341	199	Resistant		Sensitive		Resistant		Intermediate		Intermediate		Intermediate		Intermediate		Absent		Absent		Absent		Absent		Absent		Absent
S0508	Hospital		Positive		Positive		Gram-positive cocci		26		Negative		N/A		N/A		112	265	161	Resistant		Sensitive		Intermediate		Intermediate		Resistant		Sensitive		Intermediate		Absent		Absent		Absent		Absent		Absent		Absent
S0509	Community		Positive		Positive		Gram-positive cocci		22		Negative		N/A		N/A		66	109	19	Resistant		Intermediate		Sensitive		Sensitive		Sensitive		Intermediate		Sensitive		Absent		Absent		Absent		Absent		Absent		Absent
S0510	Community		Positive		Negative		Gram-positive cocci		22		Negative		N/A		N/A		68	62	35	Sensitive		Sensitive		Resistant		Intermediate		Resistant		Intermediate		Resistant		Absent		Absent		Absent		Absent		Absent		Absent
S0511	Hospital		Positive		Negative		Gram-positive cocci		26		Negative		N/A		N/A		178	59	34	Sensitive		Intermediate		Resistant		Sensitive		Sensitive		Intermediate		Resistant		Absent		Absent		Absent		Absent		Absent		Absent
S0512	Hospital		Positive		Positive		Gram-positive cocci		34		Negative		N/A		N/A		103	372	13	Resistant		Intermediate		Resistant		Intermediate		Sensitive		Resistant		Resistant		Absent		Absent		Absent		Absent		Absent		Absent
S0513	Hospital		Positive		Negative		Gram-positive cocci		32		Negative		N/A		N/A		128	115	18	Sensitive		Intermediate		Resistant		Resistant		Intermediate		Sensitive		Intermediate		Absent		Absent		Absent		Absent		Absent		Absent
S0514	Community		Positive		Positive		Gram-positive cocci		34		Negative		N/A		N/A		69	272	198	Sensitive		Sensitive		Intermediate		Sensitive		Intermediate		Sensitive		Sensitive		Absent		Absent		Absent		Absent		Absent		Absent
S0515	Community		Positive		Negative		Gram-positive cocci		23		Negative		N/A		N/A		67	1,6	173	Sensitive		Sensitive		Resistant		Sensitive		Intermediate		Resistant		Resistant		Absent		Absent		Absent		Absent		Absent		Absent
S0516	Hospital		Positive		Positive		Gram-positive cocci		23		Negative		N/A		N/A		158	194	148	Resistant		Resistant		Resistant		Intermediate		Sensitive		Intermediate		Sensitive		Absent		Absent		Absent		Absent		Absent		Absent
S0517	Hospital		Positive		Negative		Gram-positive cocci		25		Negative		N/A		N/A		114	156	181	Intermediate		Sensitive		Sensitive		Sensitive		Resistant		Resistant		Intermediate		Absent		Absent		Absent		Absent		Absent		Absent
S0518	Hospital		Positive		Positive		Gram-positive cocci		23		Negative		N/A		N/A		147	194	42	Resistant		Intermediate		Sensitive		Sensitive		Intermediate		Intermediate		Sensitive		Absent		Absent		Absent		Absent		Absent		Absent
S0519	Hospital		Positive		Negative		Gram-positive cocci		34		Negative		N/A		N/A		138	105	1,5	Sensitive		Resistant		Intermediate		Sensitive		Sensitive		Intermediate		Sensitive		Absent		Absent		Absent		Absent		Absent		Absent
S0520	Community		Positive		Positive		Gram-positive cocci		28		Negative		N/A		N/A		198	276	63	Sensitive		Resistant		Intermediate		Sensitive		Resistant		Sensitive		Resistant		Absent		Absent		Absent		Absent		Absent		Absent
S0521	Hospital		Positive		Positive		Gram-positive cocci		27		Negative		N/A		N/A		165	245	95	Intermediate		Sensitive		Intermediate		Intermediate		Resistant		Sensitive		Sensitive		Absent		Absent		Absent		Absent		Absent		Absent
S0522	Hospital		Positive		Negative		Gram-positive cocci		28		Negative		N/A		N/A		145	103	1,1	Resistant		Resistant		Sensitive		Resistant		Intermediate		Resistant		Resistant		Absent		Absent		Absent		Absent		Absent		Absent
S0523	Community		Positive		Positive		Gram-positive cocci		25		Negative		N/A		N/A		128	3,8	36	Intermediate		Intermediate		Sensitive		Intermediate		Sensitive		Sensitive		Sensitive		Absent		Absent		Absent		Absent		Absent		Absent
S0524	Community		Positive		Positive		Gram-positive cocci		31		Negative		N/A		N/A		79	201	129	Intermediate		Sensitive		Resistant		Intermediate		Intermediate		Intermediate		Resistant		Absent		Absent		Absent		Absent		Absent		Absent
S0525	Hospital		Positive		Positive		Gram-positive cocci		28		Negative		N/A		N/A		1,8	337	113	Sensitive		Intermediate		Sensitive		Sensitive		Resistant		Sensitive		Sensitive		Absent		Absent		Absent		Absent		Absent		Absent
S0526	Hospital		Positive		Negative		Gram-positive cocci		30		Negative		N/A		N/A		154	189	88	Sensitive		Sensitive		Resistant		Intermediate		Resistant		Resistant		Intermediate		Absent		Absent		Absent		Absent		Absent		Absent
S0527	Hospital		Positive		Negative		Gram-positive cocci		28		Negative		N/A		N/A		82	199	14	Resistant		Intermediate		Resistant		Sensitive		Sensitive		Sensitive		Intermediate		Absent		Absent		Absent		Absent		Absent		Absent
S0528	Community		Positive		Negative		Gram-positive cocci		34		Negative		N/A		N/A		112	1,0	23	Sensitive		Sensitive		Intermediate		Resistant		Intermediate		Sensitive		Resistant		Absent		Absent		Absent		Absent		Absent		Absent
S0529	Hospital		Positive		Negative		Gram-positive cocci		28		Negative		N/A		N/A		99	133	47	Intermediate		Intermediate		Resistant		Sensitive		Sensitive		Sensitive		Sensitive		Absent		Absent		Absent		Absent		Absent		Absent
S0530	Community		Positive		Positive		Gram-positive cocci		29		Negative		N/A		N/A		73	332	109	Resistant		Resistant		Resistant		Sensitive		Intermediate		Sensitive		Intermediate		Absent		Absent		Absent		Absent		Absent		Absent
S0531	Hospital		Positive		Positive		Gram-positive cocci		31		Negative		N/A		N/A		153	218	139	Resistant		Sensitive		Intermediate		Intermediate		Intermediate		Sensitive		Resistant		Absent		Absent		Absent		Absent		Absent		Absent
S0532	Community		Positive		Positive		Gram-positive cocci		25		Negative		N/A		N/A		67	272	162	Intermediate		Resistant		Intermediate		Resistant		Resistant		Resistant		Intermediate		Absent		Absent		Absent		Absent		Absent		Absent
S0533	Community		Positive		Positive		Gram-positive cocci		24		Negative		N/A		N/A		195	55	151	Intermediate		Intermediate		Intermediate		Sensitive		Resistant		Resistant		Resistant		Absent		Absent		Absent		Absent		Absent		Absent
S0534	Hospital		Positive		Negative		Gram-positive cocci		26		Negative		N/A		N/A		78	146	13	Intermediate		Sensitive		Intermediate		Sensitive		Resistant		Resistant		Resistant		Absent		Absent		Absent		Absent		Absent		Absent
S0535	Hospital		Positive		Negative		Gram-positive cocci		25		Negative		N/A		N/A		0,9	128	82	Sensitive		Resistant		Intermediate		Intermediate		Sensitive		Intermediate		Sensitive		Absent		Absent		Absent		Absent		Absent		Absent
S0536	Community		Positive		Negative		Gram-positive cocci		31		Negative		N/A		N/A		1,5	388	66	Sensitive		Intermediate		Resistant		Sensitive		Sensitive		Resistant		Intermediate		Absent		Absent		Absent		Absent		Absent		Absent
S0537	Community		Positive		Negative		Gram-positive cocci		29		Negative		N/A		N/A		1,8	167	126	Resistant		Sensitive		Resistant		Intermediate		Resistant		Resistant		Intermediate		Absent		Absent		Absent		Absent		Absent		Absent
S0538	Hospital		Positive		Positive		Gram-positive cocci		32		Negative		N/A		N/A		53	264	192	Sensitive		Sensitive		Resistant		Intermediate		Intermediate		Resistant		Sensitive		Absent		Absent		Absent		Absent		Absent		Absent
S0539	Community		Positive		Negative		Gram-positive cocci		30		Negative		N/A		N/A		119	81	49	Intermediate		Sensitive		Intermediate		Intermediate		Sensitive		Intermediate		Intermediate		Absent		Absent		Absent		Absent		Absent		Absent
S0540	Community		Positive		Negative		Gram-positive cocci		34		Negative		N/A		N/A		199	354	74	Resistant		Sensitive		Resistant		Sensitive		Resistant		Resistant		Sensitive		Absent		Absent		Absent		Absent		Absent		Absent
S0541	Community		Positive		Negative		Gram-positive cocci		29		Negative		N/A		N/A		186	3,3	154	Resistant		Intermediate		Resistant		Resistant		Sensitive		Sensitive		Resistant		Absent		Absent		Absent		Absent		Absent		Absent
S0542	Community		Positive		Negative		Gram-positive cocci		26		Negative		N/A		N/A		168	56	166	Intermediate		Resistant		Intermediate		Intermediate		Intermediate		Resistant		Resistant		Absent		Absent		Absent		Absent		Absent		Absent
S0543	Hospital		Positive		Negative		Gram-positive cocci		23		Negative		N/A		N/A		138	85	126	Intermediate		Resistant		Resistant		Intermediate		Sensitive		Intermediate		Sensitive		Absent		Absent		Absent		Absent		Absent		Absent
S0544	Hospital		Positive		Positive		Gram-positive cocci		26		Negative		N/A		N/A		99	0,5	194	Resistant		Resistant		Sensitive		Resistant		Intermediate		Intermediate		Sensitive		Absent		Absent		Absent		Absent		Absent		Absent
S0545	Hospital		Positive		Negative		Gram-positive cocci		33		Negative		N/A		N/A		131	388	6	Sensitive		Intermediate		Resistant		Sensitive		Intermediate		Sensitive		Intermediate		Absent		Absent		Absent		Absent		Absent		Absent
S0546	Hospital		Positive		Positive		Gram-positive cocci		29		Negative		N/A		N/A		1,3	357	92	Resistant		Intermediate		Intermediate		Intermediate		Sensitive		Resistant		Sensitive		Absent		Absent		Absent		Absent		Absent		Absent
S0547	Community		Positive		Positive		Gram-positive cocci		34		Negative		N/A		N/A		176	325	77	Sensitive		Resistant		Resistant		Intermediate		Sensitive		Intermediate		Intermediate		Absent		Absent		Absent		Absent		Absent		Absent
S0548	Community		Positive		Positive		Gram-positive cocci		33		Negative		N/A		N/A		163	232	79	Intermediate		Intermediate		Intermediate		Resistant		Intermediate		Intermediate		Sensitive		Absent		Absent		Absent		Absent		Absent		Absent
S0549	Community		Positive		Positive		Gram-positive cocci		26		Negative		N/A		N/A		1,6	117	1,1	Resistant		Resistant		Sensitive		Resistant		Intermediate		Sensitive		Sensitive		Absent		Absent		Absent		Absent		Absent		Absent
S0550	Community		Positive		Positive		Gram-positive cocci		30		Negative		N/A		N/A		175	214	14	Resistant		Intermediate		Resistant		Sensitive		Sensitive		Sensitive		Intermediate		Absent		Absent		Absent		Absent		Absent		Absent
S0551	Hospital		Positive		Positive		Gram-positive cocci		33		Negative		N/A		N/A		54	379	69	Intermediate		Intermediate		Sensitive		Sensitive		Sensitive		Sensitive		Sensitive		Absent		Absent		Absent		Absent		Absent		Absent
S0552	Community		Positive		Positive		Gram-positive cocci		27		Negative		N/A		N/A		172	398	196	Sensitive		Sensitive		Intermediate		Sensitive		Resistant		Intermediate		Intermediate		Absent		Absent		Absent		Absent		Absent		Absent
S0553	Hospital		Positive		Negative		Gram-positive cocci		32		Negative		N/A		N/A		122	303	164	Resistant		Intermediate		Sensitive		Intermediate		Intermediate		Resistant		Intermediate		Absent		Absent		Absent		Absent		Absent		Absent
S0554	Hospital		Positive		Negative		Gram-positive cocci		24		Negative		N/A		N/A		1,2	1,5	121	Intermediate		Intermediate		Sensitive		Intermediate		Intermediate		Resistant		Sensitive		Absent		Absent		Absent		Absent		Absent		Absent
S0555	Community		Positive		Positive		Gram-positive cocci		29		Negative		N/A		N/A		55	252	118	Sensitive		Intermediate		Resistant		Resistant		Sensitive		Resistant		Sensitive		Absent		Absent		Absent		Absent		Absent		Absent
S0556	Community		Positive		Positive		Gram-positive cocci		24		Negative		N/A		N/A		147	172	33	Intermediate		Intermediate		Resistant		Intermediate		Intermediate		Intermediate		Sensitive		Absent		Absent		Absent		Absent		Absent		Absent
S0557	Hospital		Positive		Positive		Gram-positive cocci		30		Negative		N/A		N/A		73	319	182	Sensitive		Sensitive		Intermediate		Intermediate		Resistant		Sensitive		Resistant		Absent		Absent		Absent		Absent		Absent		Absent
S0558	Community		Positive		Positive		Gram-positive cocci		31		Negative		N/A		N/A		88	298	55	Intermediate		Sensitive		Sensitive		Resistant		Intermediate		Resistant		Intermediate		Absent		Absent		Absent		Absent		Absent		Absent
S0559	Hospital		Positive		Positive		Gram-positive cocci		34		Negative		N/A		N/A		62	318	0,8	Resistant		Intermediate		Resistant		Resistant		Sensitive		Intermediate		Intermediate		Absent		Absent		Absent		Absent		Absent		Absent
S0560	Hospital		Positive		Positive		Gram-positive cocci		34		Negative		N/A		N/A		142	193	1,5	Sensitive		Resistant		Resistant		Resistant		Intermediate		Intermediate		Resistant		Absent		Absent		Absent		Absent		Absent		Absent
S0561	Hospital		Positive		Negative		Gram-positive cocci		32		Negative		N/A		N/A		103	278	45	Resistant		Sensitive		Sensitive		Sensitive		Resistant		Sensitive		Resistant		Absent		Absent		Absent		Absent		Absent		Absent
S0562	Hospital		Positive		Positive		Gram-positive cocci		26		Negative		N/A		N/A		172	212	63	Sensitive		Sensitive		Resistant		Sensitive		Sensitive		Resistant		Sensitive		Absent		Absent		Absent		Absent		Absent		Absent
S0563	Hospital		Positive		Positive		Gram-positive cocci		26		Negative		N/A		N/A		72	297	46	Sensitive		Intermediate		Intermediate		Intermediate		Sensitive		Resistant		Intermediate		Absent		Absent		Absent		Absent		Absent		Absent
S0564	Community		Positive		Positive		Gram-positive cocci		32		Negative		N/A		N/A		196	344	29	Resistant		Intermediate		Resistant		Resistant		Sensitive		Sensitive		Intermediate		Absent		Absent		Absent		Absent		Absent		Absent
S0565	Community		Positive		Negative		Gram-positive cocci		34		Negative		N/A		N/A		1,8	99	197	Sensitive		Resistant		Resistant		Intermediate		Intermediate		Resistant		Sensitive		Absent		Absent		Absent		Absent		Absent		Absent
S0566	Community		Positive		Positive		Gram-positive cocci		26		Negative		N/A		N/A		1,8	196	76	Sensitive		Resistant		Sensitive		Sensitive		Intermediate		Resistant		Intermediate		Absent		Absent		Absent		Absent		Absent		Absent
S0567	Hospital		Positive		Negative		Gram-positive cocci		32		Negative		N/A		N/A		71	161	43	Intermediate		Sensitive		Sensitive		Intermediate		Intermediate		Intermediate		Resistant		Absent		Absent		Absent		Absent		Absent		Absent
S0568	Hospital		Positive		Positive		Gram-positive cocci		27		Negative		N/A		N/A		61	339	144	Sensitive		Intermediate		Sensitive		Sensitive		Sensitive		Resistant		Resistant		Absent		Absent		Absent		Absent		Absent		Absent
S0569	Hospital		Positive		Negative		Gram-positive cocci		22		Negative		N/A		N/A		197	236	58	Resistant		Resistant		Resistant		Resistant		Intermediate		Resistant		Intermediate		Absent		Absent		Absent		Absent		Absent		Absent
S0570	Community		Positive		Negative		Gram-positive cocci		33		Negative		N/A		N/A		154	368	165	Intermediate		Sensitive		Sensitive		Intermediate		Sensitive		Resistant		Resistant		Absent		Absent		Absent		Absent		Absent		Absent
S0571	Hospital		Positive		Positive		Gram-positive cocci		31		Negative		N/A		N/A		59	163	27	Sensitive		Sensitive		Sensitive		Sensitive		Sensitive		Resistant		Intermediate		Absent		Absent		Absent		Absent		Absent		Absent
S0572	Community		Positive		Negative		Gram-positive cocci		23		Negative		N/A		N/A		192	65	57	Intermediate		Sensitive		Intermediate		Intermediate		Resistant		Resistant		Resistant		Absent		Absent		Absent		Absent		Absent		Absent
S0573	Community		Positive		Negative		Gram-positive cocci		28		Negative		N/A		N/A		155	262	184	Resistant		Sensitive		Sensitive		Resistant		Intermediate		Intermediate		Intermediate		Absent		Absent		Absent		Absent		Absent		Absent
S0574	Community		Positive		Negative		Gram-positive cocci		30		Negative		N/A		N/A		168	358	69	Intermediate		Intermediate		Resistant		Intermediate		Sensitive		Intermediate		Resistant		Absent		Absent		Absent		Absent		Absent		Absent
S0575	Hospital		Positive		Positive		Gram-positive cocci		24		Negative		N/A		N/A		139	337	1,5	Sensitive		Resistant		Intermediate		Intermediate		Sensitive		Sensitive		Sensitive		Absent		Absent		Absent		Absent		Absent		Absent
S0576	Community		Positive		Negative		Gram-positive cocci		27		Negative		N/A		N/A		171	383	1,0	Resistant		Intermediate		Intermediate		Sensitive		Resistant		Intermediate		Intermediate		Absent		Absent		Absent		Absent		Absent		Absent
S0577	Community		Positive		Negative		Gram-positive cocci		23		Negative		N/A		N/A		1,2	3,8	115	Intermediate		Sensitive		Resistant		Intermediate		Intermediate		Sensitive		Intermediate		Absent		Absent		Absent		Absent		Absent		Absent
S0578	Community		Positive		Positive		Gram-positive cocci		22		Negative		N/A		N/A		107	78	159	Resistant		Intermediate		Resistant		Intermediate		Resistant		Intermediate		Resistant		Absent		Absent		Absent		Absent		Absent		Absent
S0579	Hospital		Positive		Positive		Gram-positive cocci		24		Negative		N/A		N/A		163	182	15	Sensitive		Sensitive		Sensitive		Resistant		Sensitive		Intermediate		Intermediate		Absent		Absent		Absent		Absent		Absent		Absent
S0580	Community		Positive		Positive		Gram-positive cocci		29		Negative		N/A		N/A		84	69	78	Intermediate		Intermediate		Sensitive		Resistant		Sensitive		Resistant		Resistant		Absent		Absent		Absent		Absent		Absent		Absent
S0581	Hospital		Positive		Positive		Gram-positive cocci		29		Negative		N/A		N/A		139	261	156	Resistant		Sensitive		Sensitive		Intermediate		Resistant		Intermediate		Intermediate		Absent		Absent		Absent		Absent		Absent		Absent
S0582	Hospital		Positive		Negative		Gram-positive cocci		25		Negative		N/A		N/A		75	372	32	Resistant		Intermediate		Sensitive		Intermediate		Resistant		Resistant		Sensitive		Absent		Absent		Absent		Absent		Absent		Absent
S0583	Hospital		Positive		Negative		Gram-positive cocci		23		Negative		N/A		N/A		93	392	38	Sensitive		Sensitive		Sensitive		Resistant		Intermediate		Resistant		Intermediate		Absent		Absent		Absent		Absent		Absent		Absent
S0584	Hospital		Positive		Positive		Gram-positive cocci		34		Negative		N/A		N/A		156	239	158	Resistant		Resistant		Resistant		Intermediate		Sensitive		Intermediate		Resistant		Absent		Absent		Absent		Absent		Absent		Absent
S0585	Community		Positive		Positive		Gram-positive cocci		26		Negative		N/A		N/A		126	99	21	Intermediate		Intermediate		Resistant		Sensitive		Intermediate		Resistant		Resistant		Absent		Absent		Absent		Absent		Absent		Absent
S0586	Hospital		Positive		Negative		Gram-positive cocci		32		Negative		N/A		N/A		0,7	0,8	197	Resistant		Resistant		Intermediate		Intermediate		Resistant		Resistant		Sensitive		Absent		Absent		Absent		Absent		Absent		Absent
S0587	Community		Positive		Positive		Gram-positive cocci		34		Negative		N/A		N/A		151	119	111	Intermediate		Sensitive		Resistant		Intermediate		Resistant		Resistant		Resistant		Absent		Absent		Absent		Absent		Absent		Absent
S0588	Hospital		Positive		Negative		Gram-positive cocci		25		Negative		N/A		N/A		118	391	48	Intermediate		Resistant		Resistant		Sensitive		Sensitive		Intermediate		Sensitive		Absent		Absent		Absent		Absent		Absent		Absent
S0589	Hospital		Positive		Negative		Gram-positive cocci		24		Negative		N/A		N/A		132	384	68	Intermediate		Intermediate		Intermediate		Resistant		Intermediate		Resistant		Resistant		Absent		Absent		Absent		Absent		Absent		Absent
S0590	Hospital		Positive		Positive		Gram-positive cocci		27		Negative		N/A		N/A		165	357	62	Resistant		Resistant		Intermediate		Resistant		Sensitive		Sensitive		Intermediate		Absent		Absent		Absent		Absent		Absent		Absent
S0591	Hospital		Positive		Positive		Gram-positive cocci		22		Negative		N/A		N/A		1,7	296	121	Intermediate		Resistant		Sensitive		Intermediate		Intermediate		Intermediate		Intermediate		Absent		Absent		Absent		Absent		Absent		Absent
S0592	Hospital		Positive		Negative		Gram-positive cocci		34		Negative		N/A		N/A		154	347	25	Sensitive		Resistant		Intermediate		Intermediate		Sensitive		Resistant		Resistant		Absent		Absent		Absent		Absent		Absent		Absent
S0593	Hospital		Positive		Positive		Gram-positive cocci		22		Negative		N/A		N/A		143	337	1,0	Resistant		Resistant		Intermediate		Intermediate		Intermediate		Sensitive		Intermediate		Absent		Absent		Absent		Absent		Absent		Absent
S0594	Community		Positive		Negative		Gram-positive cocci		27		Negative		N/A		N/A		197	2,8	109	Intermediate		Intermediate		Sensitive		Intermediate		Resistant		Sensitive		Sensitive		Absent		Absent		Absent		Absent		Absent		Absent
S0595	Hospital		Positive		Positive		Gram-positive cocci		33		Negative		N/A		N/A		58	169	25	Resistant		Resistant		Resistant		Resistant		Resistant		Resistant		Resistant		Absent		Absent		Absent		Absent		Absent		Absent
S0596	Community		Positive		Negative		Gram-positive cocci		32		Negative		N/A		N/A		195	89	135	Intermediate		Sensitive		Sensitive		Intermediate		Intermediate		Resistant		Resistant		Absent		Absent		Absent		Absent		Absent		Absent
S0597	Community		Positive		Negative		Gram-positive cocci		25		Negative		N/A		N/A		95	341	21	Resistant		Resistant		Intermediate		Intermediate		Resistant		Resistant		Resistant		Absent		Absent		Absent		Absent		Absent		Absent
S0598	Community		Positive		Negative		Gram-positive cocci		27		Negative		N/A		N/A		199	199	93	Sensitive		Intermediate		Sensitive		Intermediate		Sensitive		Sensitive		Sensitive		Absent		Absent		Absent		Absent		Absent		Absent
S0599	Community		Positive		Positive		Gram-positive cocci		34		Negative		N/A		N/A		181	303	11	Sensitive		Resistant		Resistant		Intermediate		Sensitive		Sensitive		Resistant		Absent		Absent		Absent		Absent		Absent		Absent
S0600	Hospital		Positive		Negative		Gram-positive cocci		25		Negative		N/A		N/A		163	301	149	Resistant		Resistant		Sensitive		Resistant		Sensitive		Sensitive		Sensitive		Absent		Absent		Absent		Absent		Absent		Absent
S0601	Community		Positive		Positive		Gram-positive cocci		31		Negative		N/A		N/A		128	255	33	Resistant		Resistant		Intermediate		Intermediate		Resistant		Sensitive		Resistant		Absent		Absent		Absent		Absent		Absent		Absent
S0602	Hospital		Positive		Negative		Gram-positive cocci		22		Negative		N/A		N/A		165	2,3	151	Sensitive		Intermediate		Resistant		Intermediate		Sensitive		Resistant		Resistant		Absent		Absent		Absent		Absent		Absent		Absent
S0603	Hospital		Positive		Negative		Gram-positive cocci		26		Negative		N/A		N/A		173	286	177	Intermediate		Sensitive		Resistant		Intermediate		Resistant		Resistant		Sensitive		Absent		Absent		Absent		Absent		Absent		Absent
S0604	Community		Positive		Positive		Gram-positive cocci		31		Negative		N/A		N/A		127	287	137	Resistant		Intermediate		Sensitive		Intermediate		Sensitive		Intermediate		Resistant		Absent		Absent		Absent		Absent		Absent		Absent
S0605	Community		Positive		Negative		Gram-positive cocci		25		Negative		N/A		N/A		112	168	124	Sensitive		Resistant		Resistant		Sensitive		Intermediate		Sensitive		Resistant		Absent		Absent		Absent		Absent		Absent		Absent
S0606	Hospital		Positive		Negative		Gram-positive cocci		22		Negative		N/A		N/A		123	65	172	Resistant		Resistant		Intermediate		Resistant		Intermediate		Intermediate		Intermediate		Absent		Absent		Absent		Absent		Absent		Absent
S0607	Hospital		Positive		Negative		Gram-positive cocci		27		Negative		N/A		N/A		79	119	0,4	Resistant		Resistant		Sensitive		Resistant		Resistant		Intermediate		Intermediate		Absent		Absent		Absent		Absent		Absent		Absent
S0608	Community		Positive		Negative		Gram-positive cocci		22		Negative		N/A		N/A		56	129	139	Resistant		Sensitive		Intermediate		Intermediate		Intermediate		Intermediate		Sensitive		Absent		Absent		Absent		Absent		Absent		Absent
S0609	Hospital		Positive		Negative		Gram-positive cocci		24		Negative		N/A		N/A		76	161	135	Intermediate		Sensitive		Intermediate		Resistant		Resistant		Intermediate		Sensitive		Absent		Absent		Absent		Absent		Absent		Absent
S0610	Hospital		Positive		Negative		Gram-positive cocci		25		Negative		N/A		N/A		58	166	1,4	Intermediate		Resistant		Sensitive		Intermediate		Intermediate		Intermediate		Intermediate		Absent		Absent		Absent		Absent		Absent		Absent
S0611	Hospital		Positive		Negative		Gram-positive cocci		24		Negative		N/A		N/A		143	253	66	Intermediate		Sensitive		Intermediate		Sensitive		Resistant		Intermediate		Sensitive		Absent		Absent		Absent		Absent		Absent		Absent
S0612	Hospital		Positive		Positive		Gram-positive cocci		34		Negative		N/A		N/A		163	359	177	Resistant		Intermediate		Resistant		Sensitive		Sensitive		Intermediate		Resistant		Absent		Absent		Absent		Absent		Absent		Absent
S0613	Hospital		Positive		Positive		Gram-positive cocci		27		Negative		N/A		N/A		68	172	51	Intermediate		Resistant		Sensitive		Resistant		Sensitive		Sensitive		Sensitive		Absent		Absent		Absent		Absent		Absent		Absent
S0614	Hospital		Positive		Negative		Gram-positive cocci		26		Negative		N/A		N/A		122	74	173	Intermediate		Sensitive		Sensitive		Intermediate		Resistant		Intermediate		Intermediate		Absent		Absent		Absent		Absent		Absent		Absent
S0615	Hospital		Positive		Positive		Gram-positive cocci		31		Negative		N/A		N/A		184	114	56	Resistant		Sensitive		Intermediate		Sensitive		Sensitive		Resistant		Resistant		Absent		Absent		Absent		Absent		Absent		Absent
S0616	Community		Positive		Positive		Gram-positive cocci		30		Negative		N/A		N/A		66	296	143	Resistant		Resistant		Resistant		Resistant		Resistant		Intermediate		Sensitive		Absent		Absent		Absent		Absent		Absent		Absent
S0617	Community		Positive		Positive		Gram-positive cocci		27		Negative		N/A		N/A		197	1,7	22	Resistant		Sensitive		Sensitive		Resistant		Intermediate		Sensitive		Intermediate		Absent		Absent		Absent		Absent		Absent		Absent
S0618	Hospital		Positive		Positive		Gram-positive cocci		23		Negative		N/A		N/A		124	3,8	183	Resistant		Resistant		Sensitive		Resistant		Resistant		Intermediate		Intermediate		Absent		Absent		Absent		Absent		Absent		Absent
S0619	Community		Positive		Negative		Gram-positive cocci		23		Negative		N/A		N/A		96	162	1,7	Sensitive		Resistant		Sensitive		Resistant		Sensitive		Resistant		Resistant		Absent		Absent		Absent		Absent		Absent		Absent
S0620	Community		Positive		Negative		Gram-positive cocci		24		Negative		N/A		N/A		188	94	125	Resistant		Sensitive		Resistant		Intermediate		Sensitive		Resistant		Intermediate		Absent		Absent		Absent		Absent		Absent		Absent
S0621	Hospital		Positive		Positive		Gram-positive cocci		25		Negative		N/A		N/A		63	144	162	Intermediate		Resistant		Intermediate		Intermediate		Intermediate		Resistant		Resistant		Absent		Absent		Absent		Absent		Absent		Absent
S0622	Community		Positive		Positive		Gram-positive cocci		27		Negative		N/A		N/A		112	308	198	Sensitive		Intermediate		Resistant		Intermediate		Resistant		Resistant		Sensitive		Absent		Absent		Absent		Absent		Absent		Absent
S0623	Community		Positive		Positive		Gram-positive cocci		27		Negative		N/A		N/A		185	101	112	Sensitive		Resistant		Sensitive		Intermediate		Sensitive		Intermediate		Resistant		Absent		Absent		Absent		Absent		Absent		Absent
S0624	Community		Positive		Negative		Gram-positive cocci		31		Negative		N/A		N/A		169	389	154	Intermediate		Resistant		Sensitive		Resistant		Sensitive		Resistant		Resistant		Absent		Absent		Absent		Absent		Absent		Absent
S0625	Community		Positive		Positive		Gram-positive cocci		24		Negative		N/A		N/A		111	161	198	Intermediate		Sensitive		Sensitive		Intermediate		Sensitive		Intermediate		Resistant		Absent		Absent		Absent		Absent		Absent		Absent
S0626	Hospital		Positive		Positive		Gram-positive cocci		28		Negative		N/A		N/A		155	163	119	Resistant		Intermediate		Intermediate		Intermediate		Intermediate		Resistant		Sensitive		Absent		Absent		Absent		Absent		Absent		Absent
S0627	Hospital		Positive		Positive		Gram-positive cocci		30		Negative		N/A		N/A		188	303	88	Resistant		Resistant		Sensitive		Resistant		Resistant		Sensitive		Sensitive		Absent		Absent		Absent		Absent		Absent		Absent
S0628	Community		Positive		Negative		Gram-positive cocci		31		Negative		N/A		N/A		148	369	75	Resistant		Resistant		Sensitive		Sensitive		Sensitive		Intermediate		Resistant		Absent		Absent		Absent		Absent		Absent		Absent
S0629	Community		Positive		Positive		Gram-positive cocci		27		Negative		N/A		N/A		177	107	175	Sensitive		Intermediate		Sensitive		Resistant		Intermediate		Intermediate		Sensitive		Absent		Absent		Absent		Absent		Absent		Absent
S0630	Hospital		Positive		Positive		Gram-positive cocci		24		Negative		N/A		N/A		132	226	184	Sensitive		Resistant		Sensitive		Sensitive		Sensitive		Sensitive		Resistant		Absent		Absent		Absent		Absent		Absent		Absent
S0631	Community		Positive		Positive		Gram-positive cocci		33		Negative		N/A		N/A		154	169	125	Resistant		Sensitive		Intermediate		Resistant		Sensitive		Intermediate		Intermediate		Absent		Absent		Absent		Absent		Absent		Absent
S0632	Community		Positive		Positive		Gram-positive cocci		29		Negative		N/A		N/A		61	149	42	Sensitive		Intermediate		Sensitive		Resistant		Intermediate		Resistant		Resistant		Absent		Absent		Absent		Absent		Absent		Absent
S0633	Hospital		Positive		Negative		Gram-positive cocci		23		Negative		N/A		N/A		52	339	45	Resistant		Sensitive		Sensitive		Sensitive		Intermediate		Intermediate		Intermediate		Absent		Absent		Absent		Absent		Absent		Absent
S0634	Community		Positive		Negative		Gram-positive cocci		26		Negative		N/A		N/A		113	284	127	Resistant		Sensitive		Resistant		Resistant		Resistant		Sensitive		Resistant		Absent		Absent		Absent		Absent		Absent		Absent
S0635	Community		Positive		Positive		Gram-positive cocci		24		Negative		N/A		N/A		196	0,7	89	Intermediate		Intermediate		Resistant		Sensitive		Resistant		Sensitive		Sensitive		Absent		Absent		Absent		Absent		Absent		Absent
S0636	Community		Positive		Negative		Gram-positive cocci		30		Negative		N/A		N/A		1,8	239	1,8	Intermediate		Resistant		Sensitive		Sensitive		Resistant		Resistant		Resistant		Absent		Absent		Absent		Absent		Absent		Absent
S0637	Community		Positive		Negative		Gram-positive cocci		26		Negative		N/A		N/A		91	151	23	Sensitive		Intermediate		Resistant		Sensitive		Sensitive		Resistant		Intermediate		Absent		Absent		Absent		Absent		Absent		Absent
S0638	Community		Positive		Positive		Gram-positive cocci		23		Negative		N/A		N/A		81	238	14	Intermediate		Resistant		Resistant		Resistant		Intermediate		Intermediate		Resistant		Absent		Absent		Absent		Absent		Absent		Absent
S0639	Community		Positive		Positive		Gram-positive cocci		29		Negative		N/A		N/A		142	177	103	Sensitive		Resistant		Sensitive		Intermediate		Sensitive		Resistant		Sensitive		Absent		Absent		Absent		Absent		Absent		Absent
S0640	Community		Positive		Positive		Gram-positive cocci		24		Negative		N/A		N/A		169	142	155	Resistant		Sensitive		Intermediate		Sensitive		Resistant		Resistant		Intermediate		Absent		Absent		Absent		Absent		Absent		Absent
S0641	Community		Positive		Negative		Gram-positive cocci		32		Negative		N/A		N/A		0,9	83	168	Sensitive		Intermediate		Sensitive		Intermediate		Sensitive		Sensitive		Sensitive		Absent		Absent		Absent		Absent		Absent		Absent
S0642	Hospital		Positive		Positive		Gram-positive cocci		34		Negative		N/A		N/A		127	199	198	Intermediate		Intermediate		Resistant		Intermediate		Sensitive		Sensitive		Sensitive		Absent		Absent		Absent		Absent		Absent		Absent
S0643	Hospital		Positive		Positive		Gram-positive cocci		31		Negative		N/A		N/A		102	216	193	Resistant		Resistant		Resistant		Sensitive		Sensitive		Intermediate		Intermediate		Absent		Absent		Absent		Absent		Absent		Absent
S0644	Hospital		Positive		Negative		Gram-positive cocci		27		Negative		N/A		N/A		165	248	85	Resistant		Resistant		Intermediate		Sensitive		Resistant		Resistant		Intermediate		Absent		Absent		Absent		Absent		Absent		Absent
S0645	Hospital		Positive		Negative		Gram-positive cocci		29		Negative		N/A		N/A		174	99	0,8	Sensitive		Sensitive		Intermediate		Resistant		Intermediate		Resistant		Resistant		Absent		Absent		Absent		Absent		Absent		Absent
S0646	Hospital		Positive		Negative		Gram-positive cocci		32		Negative		N/A		N/A		133	191	41	Resistant		Resistant		Resistant		Intermediate		Resistant		Resistant		Sensitive		Absent		Absent		Absent		Absent		Absent		Absent
S0647	Community		Positive		Positive		Gram-positive cocci		32		Negative		N/A		N/A		1,1	315	132	Resistant		Intermediate		Intermediate		Sensitive		Sensitive		Intermediate		Resistant		Absent		Absent		Absent		Absent		Absent		Absent
S0648	Hospital		Positive		Positive		Gram-positive cocci		26		Negative		N/A		N/A		147	339	166	Sensitive		Resistant		Sensitive		Sensitive		Sensitive		Sensitive		Sensitive		Absent		Absent		Absent		Absent		Absent		Absent
S0649	Community		Positive		Positive		Gram-positive cocci		25		Negative		N/A		N/A		128	371	1,6	Sensitive		Sensitive		Resistant		Resistant		Intermediate		Sensitive		Resistant		Absent		Absent		Absent		Absent		Absent		Absent
S0650	Community		Positive		Positive		Gram-positive cocci		28		Negative		N/A		N/A		86	241	177	Resistant		Resistant		Sensitive		Resistant		Intermediate		Resistant		Sensitive		Absent		Absent		Absent		Absent		Absent		Absent
S0651	Hospital		Positive		Positive		Gram-positive cocci		23		Negative		N/A		N/A		77	135	174	Resistant		Sensitive		Intermediate		Resistant		Intermediate		Intermediate		Resistant		Absent		Absent		Absent		Absent		Absent		Absent
S0652	Community		Positive		Negative		Gram-positive cocci		27		Negative		N/A		N/A		76	204	31	Intermediate		Resistant		Resistant		Resistant		Sensitive		Intermediate		Sensitive		Absent		Absent		Absent		Absent		Absent		Absent
S0653	Hospital		Positive		Positive		Gram-positive cocci		22		Negative		N/A		N/A		57	298	153	Intermediate		Sensitive		Intermediate		Resistant		Intermediate		Sensitive		Sensitive		Absent		Absent		Absent		Absent		Absent		Absent
S0654	Hospital		Positive		Negative		Gram-positive cocci		30		Negative		N/A		N/A		116	222	42	Resistant		Resistant		Intermediate		Resistant		Sensitive		Resistant		Intermediate		Absent		Absent		Absent		Absent		Absent		Absent
S0655	Hospital		Positive		Positive		Gram-positive cocci		29		Negative		N/A		N/A		137	183	1,0	Intermediate		Sensitive		Intermediate		Sensitive		Sensitive		Resistant		Intermediate		Absent		Absent		Absent		Absent		Absent		Absent
S0656	Hospital		Positive		Positive		Gram-positive cocci		25		Negative		N/A		N/A		174	1,6	94	Resistant		Resistant		Intermediate		Intermediate		Resistant		Intermediate		Sensitive		Absent		Absent		Absent		Absent		Absent		Absent
S0657	Community		Positive		Negative		Gram-positive cocci		24		Negative		N/A		N/A		154	57	64	Intermediate		Intermediate		Resistant		Intermediate		Sensitive		Resistant		Sensitive		Absent		Absent		Absent		Absent		Absent		Absent
S0658	Community		Positive		Negative		Gram-positive cocci		25		Negative		N/A		N/A		132	84	177	Resistant		Sensitive		Intermediate		Intermediate		Intermediate		Intermediate		Sensitive		Absent		Absent		Absent		Absent		Absent		Absent
S0659	Hospital		Positive		Negative		Gram-positive cocci		30		Negative		N/A		N/A		0,8	56	75	Sensitive		Sensitive		Resistant		Sensitive		Resistant		Sensitive		Intermediate		Absent		Absent		Absent		Absent		Absent		Absent
S0660	Community		Positive		Negative		Gram-positive cocci		29		Negative		N/A		N/A		51	83	173	Sensitive		Sensitive		Resistant		Intermediate		Sensitive		Intermediate		Resistant		Absent		Absent		Absent		Absent		Absent		Absent
S0661	Hospital		Positive		Negative		Gram-positive cocci		30		Negative		N/A		N/A		1,0	305	136	Resistant		Intermediate		Sensitive		Resistant		Intermediate		Sensitive		Intermediate		Absent		Absent		Absent		Absent		Absent		Absent
S0662	Hospital		Positive		Negative		Gram-positive cocci		27		Negative		N/A		N/A		58	372	109	Intermediate		Intermediate		Sensitive		Intermediate		Sensitive		Resistant		Sensitive		Absent		Absent		Absent		Absent		Absent		Absent
S0663	Hospital		Positive		Positive		Gram-positive cocci		24		Negative		N/A		N/A		97	133	197	Resistant		Resistant		Intermediate		Intermediate		Sensitive		Intermediate		Resistant		Absent		Absent		Absent		Absent		Absent		Absent
S0664	Community		Positive		Positive		Gram-positive cocci		22		Negative		N/A		N/A		1,7	174	7	Intermediate		Resistant		Sensitive		Sensitive		Resistant		Sensitive		Intermediate		Absent		Absent		Absent		Absent		Absent		Absent
S0665	Community		Positive		Negative		Gram-positive cocci		31		Negative		N/A		N/A		131	328	119	Sensitive		Intermediate		Sensitive		Intermediate		Intermediate		Resistant		Intermediate		Absent		Absent		Absent		Absent		Absent		Absent
S0666	Hospital		Positive		Negative		Gram-positive cocci		29		Negative		N/A		N/A		182	3,9	57	Resistant		Resistant		Sensitive		Resistant		Resistant		Resistant		Resistant		Absent		Absent		Absent		Absent		Absent		Absent
S0667	Hospital		Positive		Positive		Gram-positive cocci		24		Negative		N/A		N/A		85	309	0,4	Resistant		Sensitive		Resistant		Intermediate		Sensitive		Sensitive		Intermediate		Absent		Absent		Absent		Absent		Absent		Absent
S0668	Community		Positive		Positive		Gram-positive cocci		22		Negative		N/A		N/A		57	367	93	Intermediate		Resistant		Intermediate		Intermediate		Sensitive		Resistant		Resistant		Absent		Absent		Absent		Absent		Absent		Absent
S0669	Community		Positive		Negative		Gram-positive cocci		31		Negative		N/A		N/A		55	1,2	11	Resistant		Sensitive		Resistant		Intermediate		Resistant		Intermediate		Sensitive		Absent		Absent		Absent		Absent		Absent		Absent
S0670	Hospital		Positive		Negative		Gram-positive cocci		22		Negative		N/A		N/A		196	237	28	Sensitive		Resistant		Intermediate		Resistant		Resistant		Sensitive		Sensitive		Absent		Absent		Absent		Absent		Absent		Absent
S0671	Hospital		Positive		Negative		Gram-positive cocci		23		Negative		N/A		N/A		88	155	48	Intermediate		Intermediate		Intermediate		Sensitive		Intermediate		Intermediate		Intermediate		Absent		Absent		Absent		Absent		Absent		Absent
S0672	Community		Positive		Negative		Gram-positive cocci		27		Negative		N/A		N/A		191	336	116	Sensitive		Sensitive		Intermediate		Intermediate		Intermediate		Resistant		Sensitive		Absent		Absent		Absent		Absent		Absent		Absent
S0673	Hospital		Positive		Positive		Gram-positive cocci		28		Negative		N/A		N/A		159	2,1	13	Sensitive		Resistant		Resistant		Sensitive		Intermediate		Intermediate		Sensitive		Absent		Absent		Absent		Absent		Absent		Absent
S0674	Community		Positive		Positive		Gram-positive cocci		33		Negative		N/A		N/A		78	188	166	Sensitive		Intermediate		Sensitive		Intermediate		Intermediate		Resistant		Intermediate		Absent		Absent		Absent		Absent		Absent		Absent
S0675	Hospital		Positive		Negative		Gram-positive cocci		33		Negative		N/A		N/A		89	95	91	Resistant		Resistant		Resistant		Resistant		Sensitive		Intermediate		Intermediate		Absent		Absent		Absent		Absent		Absent		Absent
S0676	Hospital		Positive		Positive		Gram-positive cocci		31		Negative		N/A		N/A		115	237	88	Resistant		Intermediate		Sensitive		Resistant		Intermediate		Sensitive		Intermediate		Absent		Absent		Absent		Absent		Absent		Absent
S0677	Hospital		Positive		Positive		Gram-positive cocci		32		Negative		N/A		N/A		1,7	148	139	Resistant		Intermediate		Resistant		Intermediate		Resistant		Sensitive		Intermediate		Absent		Absent		Absent		Absent		Absent		Absent
S0678	Community		Positive		Negative		Gram-positive cocci		29		Negative		N/A		N/A		67	309	173	Sensitive		Sensitive		Sensitive		Resistant		Sensitive		Intermediate		Resistant		Absent		Absent		Absent		Absent		Absent		Absent
S0679	Community		Positive		Negative		Gram-positive cocci		32		Negative		N/A		N/A		142	348	172	Resistant		Resistant		Intermediate		Intermediate		Sensitive		Intermediate		Intermediate		Absent		Absent		Absent		Absent		Absent		Absent
S0680	Community		Positive		Negative		Gram-positive cocci		23		Negative		N/A		N/A		171	91	68	Resistant		Resistant		Intermediate		Resistant		Resistant		Sensitive		Sensitive		Absent		Absent		Absent		Absent		Absent		Absent
S0681	Hospital		Positive		Negative		Gram-positive cocci		23		Negative		N/A		N/A		106	295	78	Intermediate		Intermediate		Sensitive		Sensitive		Sensitive		Sensitive		Resistant		Absent		Absent		Absent		Absent		Absent		Absent
S0682	Hospital		Positive		Negative		Gram-positive cocci		28		Negative		N/A		N/A		1,5	129	142	Intermediate		Intermediate		Sensitive		Resistant		Sensitive		Intermediate		Sensitive		Absent		Absent		Absent		Absent		Absent		Absent
S0683	Community		Positive		Positive		Gram-positive cocci		25		Negative		N/A		N/A		182	288	178	Intermediate		Sensitive		Sensitive		Intermediate		Resistant		Sensitive		Resistant		Absent		Absent		Absent		Absent		Absent		Absent
S0684	Hospital		Positive		Positive		Gram-positive cocci		23		Negative		N/A		N/A		79	212	77	Resistant		Sensitive		Intermediate		Sensitive		Resistant		Resistant		Resistant		Absent		Absent		Absent		Absent		Absent		Absent
S0685	Community		Positive		Positive		Gram-positive cocci		25		Negative		N/A		N/A		169	111	197	Intermediate		Resistant		Sensitive		Resistant		Resistant		Sensitive		Intermediate		Absent		Absent		Absent		Absent		Absent		Absent
S0686	Community		Positive		Positive		Gram-positive cocci		25		Negative		N/A		N/A		96	283	0,4	Sensitive		Resistant		Resistant		Intermediate		Sensitive		Sensitive		Intermediate		Absent		Absent		Absent		Absent		Absent		Absent
S0687	Community		Positive		Negative		Gram-positive cocci		22		Negative		N/A		N/A		75	0,5	69	Intermediate		Intermediate		Intermediate		Resistant		Intermediate		Intermediate		Sensitive		Absent		Absent		Absent		Absent		Absent		Absent
S0688	Hospital		Positive		Positive		Gram-positive cocci		33		Negative		N/A		N/A		101	384	0,9	Resistant		Sensitive		Sensitive		Intermediate		Resistant		Resistant		Resistant		Absent		Absent		Absent		Absent		Absent		Absent
S0689	Community		Positive		Negative		Gram-positive cocci		24		Negative		N/A		N/A		122	95	137	Sensitive		Resistant		Intermediate		Resistant		Intermediate		Intermediate		Intermediate		Absent		Absent		Absent		Absent		Absent		Absent
S0690	Community		Positive		Negative		Gram-positive cocci		27		Negative		N/A		N/A		0,5	392	24	Sensitive		Sensitive		Resistant		Intermediate		Sensitive		Sensitive		Resistant		Absent		Absent		Absent		Absent		Absent		Absent
S0691	Community		Positive		Positive		Gram-positive cocci		32		Negative		N/A		N/A		63	169	9	Intermediate		Resistant		Resistant		Resistant		Sensitive		Sensitive		Sensitive		Absent		Absent		Absent		Absent		Absent		Absent
S0692	Hospital		Positive		Positive		Gram-positive cocci		23		Negative		N/A		N/A		55	366	67	Intermediate		Resistant		Intermediate		Intermediate		Intermediate		Sensitive		Intermediate		Absent		Absent		Absent		Absent		Absent		Absent
S0693	Hospital		Positive		Negative		Gram-positive cocci		29		Negative		N/A		N/A		176	352	148	Intermediate		Sensitive		Sensitive		Sensitive		Intermediate		Resistant		Resistant		Absent		Absent		Absent		Absent		Absent		Absent
S0694	Hospital		Positive		Negative		Gram-positive cocci		30		Negative		N/A		N/A		109	2,4	112	Sensitive		Sensitive		Intermediate		Sensitive		Sensitive		Resistant		Sensitive		Absent		Absent		Absent		Absent		Absent		Absent
S0695	Community		Positive		Positive		Gram-positive cocci		23		Negative		N/A		N/A		121	1,8	109	Resistant		Resistant		Intermediate		Sensitive		Sensitive		Resistant		Resistant		Absent		Absent		Absent		Absent		Absent		Absent
S0696	Hospital		Positive		Positive		Gram-positive cocci		32		Negative		N/A		N/A		172	226	125	Intermediate		Sensitive		Intermediate		Intermediate		Resistant		Resistant		Sensitive		Absent		Absent		Absent		Absent		Absent		Absent
S0697	Hospital		Positive		Positive		Gram-positive cocci		30		Negative		N/A		N/A		177	203	108	Sensitive		Resistant		Resistant		Sensitive		Sensitive		Intermediate		Sensitive		Absent		Absent		Absent		Absent		Absent		Absent
S0698	Community		Positive		Negative		Gram-positive cocci		28		Negative		N/A		N/A		67	257	13	Sensitive		Sensitive		Intermediate		Sensitive		Intermediate		Resistant		Resistant		Absent		Absent		Absent		Absent		Absent		Absent
S0699	Community		Positive		Positive		Gram-positive cocci		22		Negative		N/A		N/A		1,3	258	137	Sensitive		Intermediate		Sensitive		Sensitive		Sensitive		Resistant		Resistant		Absent		Absent		Absent		Absent		Absent		Absent
S0700	Hospital		Positive		Positive		Gram-positive cocci		33		Negative		N/A		N/A		1,3	167	126	Sensitive		Resistant		Intermediate		Intermediate		Resistant		Sensitive		Resistant		Absent		Absent		Absent		Absent		Absent		Absent
S0701	Hospital		Positive		Positive		Gram-positive cocci		31		Negative		N/A		N/A		111	203	22	Intermediate		Sensitive		Sensitive		Intermediate		Intermediate		Sensitive		Resistant		Absent		Absent		Absent		Absent		Absent		Absent
S0702	Hospital		Positive		Positive		Gram-positive cocci		28		Negative		N/A		N/A		1,0	276	17	Intermediate		Sensitive		Intermediate		Resistant		Intermediate		Sensitive		Sensitive		Absent		Absent		Absent		Absent		Absent		Absent
S0703	Community		Positive		Positive		Gram-positive cocci		25		Negative		N/A		N/A		171	133	0,8	Sensitive		Sensitive		Intermediate		Resistant		Intermediate		Resistant		Intermediate		Absent		Absent		Absent		Absent		Absent		Absent
S0704	Hospital		Positive		Positive		Gram-positive cocci		30		Negative		N/A		N/A		65	379	0,9	Resistant		Resistant		Resistant		Sensitive		Sensitive		Resistant		Intermediate		Absent		Absent		Absent		Absent		Absent		Absent
S0705	Hospital		Positive		Positive		Gram-positive cocci		25		Negative		N/A		N/A		164	63	151	Resistant		Intermediate		Intermediate		Resistant		Sensitive		Intermediate		Resistant		Absent		Absent		Absent		Absent		Absent		Absent
S0706	Hospital		Positive		Negative		Gram-positive cocci		22		Negative		N/A		N/A		84	336	93	Intermediate		Resistant		Intermediate		Resistant		Sensitive		Resistant		Intermediate		Absent		Absent		Absent		Absent		Absent		Absent
S0707	Hospital		Positive		Negative		Gram-positive cocci		31		Negative		N/A		N/A		139	301	175	Resistant		Intermediate		Sensitive		Sensitive		Sensitive		Resistant		Sensitive		Absent		Absent		Absent		Absent		Absent		Absent
S0708	Community		Positive		Positive		Gram-positive cocci		24		Negative		N/A		N/A		57	301	197	Intermediate		Intermediate		Sensitive		Intermediate		Resistant		Resistant		Intermediate		Absent		Absent		Absent		Absent		Absent		Absent
S0709	Community		Positive		Positive		Gram-positive cocci		31		Negative		N/A		N/A		72	247	46	Sensitive		Resistant		Resistant		Sensitive		Sensitive		Intermediate		Sensitive		Absent		Absent		Absent		Absent		Absent		Absent
S0710	Hospital		Positive		Negative		Gram-positive cocci		29		Negative		N/A		N/A		0,6	359	101	Sensitive		Sensitive		Sensitive		Resistant		Resistant		Resistant		Resistant		Absent		Absent		Absent		Absent		Absent		Absent
S0711	Hospital		Positive		Negative		Gram-positive cocci		32		Negative		N/A		N/A		128	2,4	12	Intermediate		Sensitive		Resistant		Sensitive		Intermediate		Sensitive		Resistant		Absent		Absent		Absent		Absent		Absent		Absent
S0712	Community		Positive		Negative		Gram-positive cocci		31		Negative		N/A		N/A		1,5	168	147	Resistant		Intermediate		Resistant		Intermediate		Resistant		Resistant		Sensitive		Absent		Absent		Absent		Absent		Absent		Absent
S0713	Hospital		Positive		Negative		Gram-positive cocci		32		Negative		N/A		N/A		185	347	8	Intermediate		Sensitive		Resistant		Intermediate		Sensitive		Sensitive		Intermediate		Absent		Absent		Absent		Absent		Absent		Absent
S0714	Hospital		Positive		Negative		Gram-positive cocci		23		Negative		N/A		N/A		133	279	32	Resistant		Intermediate		Intermediate		Intermediate		Sensitive		Resistant		Sensitive		Absent		Absent		Absent		Absent		Absent		Absent
S0715	Community		Positive		Positive		Gram-positive cocci		29		Negative		N/A		N/A		135	324	116	Intermediate		Resistant		Sensitive		Resistant		Sensitive		Resistant		Resistant		Absent		Absent		Absent		Absent		Absent		Absent
S0716	Community		Positive		Positive		Gram-positive cocci		30		Negative		N/A		N/A		106	192	1,8	Intermediate		Resistant		Sensitive		Intermediate		Sensitive		Resistant		Intermediate		Absent		Absent		Absent		Absent		Absent		Absent
S0717	Community		Positive		Positive		Gram-positive cocci		28		Negative		N/A		N/A		193	269	187	Resistant		Resistant		Sensitive		Intermediate		Intermediate		Intermediate		Intermediate		Absent		Absent		Absent		Absent		Absent		Absent
S0718	Hospital		Positive		Negative		Gram-positive cocci		34		Negative		N/A		N/A		192	365	1,8	Sensitive		Sensitive		Resistant		Intermediate		Sensitive		Resistant		Sensitive		Absent		Absent		Absent		Absent		Absent		Absent
S0719	Hospital		Positive		Negative		Gram-positive cocci		27		Negative		N/A		N/A		152	138	13	Resistant		Intermediate		Sensitive		Sensitive		Intermediate		Intermediate		Resistant		Absent		Absent		Absent		Absent		Absent		Absent
S0720	Community		Positive		Negative		Gram-positive cocci		25		Negative		N/A		N/A		103	52	68	Intermediate		Sensitive		Resistant		Resistant		Sensitive		Sensitive		Sensitive		Absent		Absent		Absent		Absent		Absent		Absent
S0721	Community		Positive		Negative		Gram-positive cocci		22		Negative		N/A		N/A		89	242	14	Intermediate		Resistant		Intermediate		Sensitive		Intermediate		Sensitive		Resistant		Absent		Absent		Absent		Absent		Absent		Absent
S0722	Community		Positive		Positive		Gram-positive cocci		29		Negative		N/A		N/A		1,0	182	147	Intermediate		Intermediate		Intermediate		Sensitive		Intermediate		Resistant		Sensitive		Absent		Absent		Absent		Absent		Absent		Absent
S0723	Community		Positive		Positive		Gram-positive cocci		32		Negative		N/A		N/A		55	153	111	Resistant		Sensitive		Sensitive		Sensitive		Resistant		Resistant		Sensitive		Absent		Absent		Absent		Absent		Absent		Absent
S0724	Community		Positive		Negative		Gram-positive cocci		28		Negative		N/A		N/A		192	92	73	Sensitive		Intermediate		Resistant		Sensitive		Sensitive		Intermediate		Intermediate		Absent		Absent		Absent		Absent		Absent		Absent
S0725	Hospital		Positive		Negative		Gram-positive cocci		31		Negative		N/A		N/A		1,0	69	73	Resistant		Resistant		Intermediate		Intermediate		Sensitive		Intermediate		Resistant		Absent		Absent		Absent		Absent		Absent		Absent
S0726	Hospital		Positive		Positive		Gram-positive cocci		27		Negative		N/A		N/A		93	347	75	Intermediate		Resistant		Resistant		Resistant		Resistant		Intermediate		Sensitive		Absent		Absent		Absent		Absent		Absent		Absent
S0727	Hospital		Positive		Positive		Gram-positive cocci		30		Negative		N/A		N/A		75	141	1,1	Intermediate		Resistant		Resistant		Sensitive		Intermediate		Intermediate		Intermediate		Absent		Absent		Absent		Absent		Absent		Absent
S0728	Hospital		Positive		Negative		Gram-positive cocci		33		Negative		N/A		N/A		143	71	7	Sensitive		Resistant		Resistant		Sensitive		Resistant		Sensitive		Sensitive		Absent		Absent		Absent		Absent		Absent		Absent
S0729	Community		Positive		Positive		Gram-positive cocci		22		Negative		N/A		N/A		136	2,9	102	Resistant		Intermediate		Sensitive		Intermediate		Sensitive		Sensitive		Resistant		Absent		Absent		Absent		Absent		Absent		Absent
S0730	Hospital		Positive		Positive		Gram-positive cocci		28		Negative		N/A		N/A		158	2,9	7	Resistant		Intermediate		Resistant		Sensitive		Resistant		Sensitive		Sensitive		Absent		Absent		Absent		Absent		Absent		Absent
S0731	Hospital		Positive		Positive		Gram-positive cocci		30		Negative		N/A		N/A		155	319	75	Sensitive		Intermediate		Resistant		Sensitive		Sensitive		Intermediate		Sensitive		Absent		Absent		Absent		Absent		Absent		Absent
S0732	Hospital		Positive		Negative		Gram-positive cocci		34		Negative		N/A		N/A		84	289	155	Intermediate		Intermediate		Resistant		Intermediate		Sensitive		Resistant		Sensitive		Absent		Absent		Absent		Absent		Absent		Absent
S0733	Community		Positive		Negative		Gram-positive cocci		28		Negative		N/A		N/A		1,2	262	156	Sensitive		Intermediate		Sensitive		Intermediate		Resistant		Sensitive		Sensitive		Absent		Absent		Absent		Absent		Absent		Absent
S0734	Hospital		Positive		Negative		Gram-positive cocci		32		Negative		N/A		N/A		85	132	179	Intermediate		Sensitive		Resistant		Resistant		Sensitive		Resistant		Resistant		Absent		Absent		Absent		Absent		Absent		Absent
S0735	Hospital		Positive		Positive		Gram-positive cocci		32		Negative		N/A		N/A		62	335	196	Resistant		Intermediate		Sensitive		Intermediate		Intermediate		Sensitive		Intermediate		Absent		Absent		Absent		Absent		Absent		Absent
S0736	Community		Positive		Positive		Gram-positive cocci		22		Negative		N/A		N/A		111	68	168	Sensitive		Resistant		Resistant		Sensitive		Sensitive		Resistant		Intermediate		Absent		Absent		Absent		Absent		Absent		Absent
S0737	Hospital		Positive		Negative		Gram-positive cocci		27		Negative		N/A		N/A		78	138	83	Resistant		Sensitive		Intermediate		Sensitive		Sensitive		Sensitive		Sensitive		Absent		Absent		Absent		Absent		Absent		Absent
S0738	Community		Positive		Negative		Gram-positive cocci		33		Negative		N/A		N/A		93	333	131	Intermediate		Resistant		Resistant		Sensitive		Sensitive		Resistant		Intermediate		Absent		Absent		Absent		Absent		Absent		Absent
S0739	Community		Positive		Positive		Gram-positive cocci		30		Negative		N/A		N/A		79	332	89	Intermediate		Sensitive		Resistant		Sensitive		Intermediate		Resistant		Resistant		Absent		Absent		Absent		Absent		Absent		Absent
S0740	Community		Positive		Negative		Gram-positive cocci		23		Negative		N/A		N/A		196	394	39	Sensitive		Resistant		Sensitive		Intermediate		Intermediate		Sensitive		Intermediate		Absent		Absent		Absent		Absent		Absent		Absent
S0741	Community		Positive		Positive		Gram-positive cocci		28		Negative		N/A		N/A		54	1,6	171	Resistant		Sensitive		Sensitive		Sensitive		Sensitive		Resistant		Resistant		Absent		Absent		Absent		Absent		Absent		Absent
S0742	Hospital		Positive		Negative		Gram-positive cocci		32		Negative		N/A		N/A		111	197	93	Resistant		Resistant		Resistant		Resistant		Resistant		Resistant		Sensitive		Absent		Absent		Absent		Absent		Absent		Absent
S0743	Community		Positive		Positive		Gram-positive cocci		28		Negative		N/A		N/A		67	77	42	Sensitive		Sensitive		Sensitive		Intermediate		Resistant		Resistant		Sensitive		Absent		Absent		Absent		Absent		Absent		Absent
S0744	Hospital		Positive		Negative		Gram-positive cocci		30		Negative		N/A		N/A		131	309	161	Sensitive		Intermediate		Intermediate		Intermediate		Resistant		Intermediate		Intermediate		Absent		Absent		Absent		Absent		Absent		Absent
S0745	Community		Positive		Negative		Gram-positive cocci		32		Negative		N/A		N/A		117	51	104	Sensitive		Resistant		Sensitive		Sensitive		Intermediate		Intermediate		Intermediate		Absent		Absent		Absent		Absent		Absent		Absent
S0746	Community		Positive		Negative		Gram-positive cocci		31		Negative		N/A		N/A		56	301	1,3	Intermediate		Resistant		Sensitive		Intermediate		Intermediate		Resistant		Intermediate		Absent		Absent		Absent		Absent		Absent		Absent
S0747	Community		Positive		Negative		Gram-positive cocci		30		Negative		N/A		N/A		0,6	142	158	Resistant		Intermediate		Resistant		Resistant		Sensitive		Sensitive		Intermediate		Absent		Absent		Absent		Absent		Absent		Absent
S0748	Hospital		Positive		Positive		Gram-positive cocci		24		Negative		N/A		N/A		77	281	54	Intermediate		Sensitive		Sensitive		Resistant		Intermediate		Intermediate		Resistant		Absent		Absent		Absent		Absent		Absent		Absent
S0749	Community		Positive		Negative		Gram-positive cocci		26		Negative		N/A		N/A		125	227	173	Resistant		Resistant		Sensitive		Intermediate		Resistant		Resistant		Resistant		Absent		Absent		Absent		Absent		Absent		Absent
S0750	Hospital		Positive		Positive		Gram-positive cocci		25		Negative		N/A		N/A		67	397	157	Intermediate		Sensitive		Sensitive		Resistant		Sensitive		Sensitive		Resistant		Absent		Absent		Absent		Absent		Absent		Absent
S0751	Community		Positive		Negative		Gram-positive cocci		30		Negative		N/A		N/A		146	2,1	41	Sensitive		Sensitive		Sensitive		Sensitive		Sensitive		Sensitive		Intermediate		Absent		Absent		Absent		Absent		Absent		Absent
S0752	Hospital		Positive		Positive		Gram-positive cocci		31		Negative		N/A		N/A		53	122	183	Resistant		Intermediate		Resistant		Resistant		Sensitive		Resistant		Sensitive		Absent		Absent		Absent		Absent		Absent		Absent
S0753	Community		Positive		Negative		Gram-positive cocci		23		Negative		N/A		N/A		1,6	69	65	Resistant		Intermediate		Intermediate		Intermediate		Intermediate		Intermediate		Sensitive		Absent		Absent		Absent		Absent		Absent		Absent
S0754	Hospital		Positive		Positive		Gram-positive cocci		28		Negative		N/A		N/A		189	314	28	Resistant		Resistant		Intermediate		Resistant		Intermediate		Resistant		Resistant		Absent		Absent		Absent		Absent		Absent		Absent
S0755	Community		Positive		Positive		Gram-positive cocci		28		Negative		N/A		N/A		53	2,1	119	Resistant		Intermediate		Intermediate		Sensitive		Sensitive		Sensitive		Sensitive		Absent		Absent		Absent		Absent		Absent		Absent
S0756	Hospital		Positive		Positive		Gram-positive cocci		30		Negative		N/A		N/A		86	121	171	Sensitive		Resistant		Intermediate		Intermediate		Sensitive		Resistant		Resistant		Absent		Absent		Absent		Absent		Absent		Absent
S0757	Hospital		Positive		Positive		Gram-positive cocci		25		Negative		N/A		N/A		104	3,2	164	Resistant		Intermediate		Sensitive		Sensitive		Intermediate		Sensitive		Intermediate		Absent		Absent		Absent		Absent		Absent		Absent
S0758	Hospital		Positive		Positive		Gram-positive cocci		33		Negative		N/A		N/A		99	213	1,5	Intermediate		Intermediate		Sensitive		Resistant		Resistant		Intermediate		Sensitive		Absent		Absent		Absent		Absent		Absent		Absent
S0759	Community		Positive		Positive		Gram-positive cocci		24		Negative		N/A		N/A		138	121	79	Intermediate		Sensitive		Sensitive		Intermediate		Sensitive		Intermediate		Intermediate		Absent		Absent		Absent		Absent		Absent		Absent
S0760	Hospital		Positive		Negative		Gram-positive cocci		27		Negative		N/A		N/A		0,9	166	73	Sensitive		Resistant		Intermediate		Resistant		Resistant		Intermediate		Sensitive		Absent		Absent		Absent		Absent		Absent		Absent
S0761	Community		Positive		Positive		Gram-positive cocci		32		Negative		N/A		N/A		122	371	89	Intermediate		Resistant		Intermediate		Sensitive		Intermediate		Intermediate		Sensitive		Absent		Absent		Absent		Absent		Absent		Absent
S0762	Community		Positive		Positive		Gram-positive cocci		26		Negative		N/A		N/A		136	302	114	Intermediate		Intermediate		Resistant		Resistant		Sensitive		Sensitive		Intermediate		Absent		Absent		Absent		Absent		Absent		Absent
S0763	Hospital		Positive		Negative		Gram-positive cocci		28		Negative		N/A		N/A		134	3,7	0,3	Sensitive		Sensitive		Sensitive		Intermediate		Intermediate		Intermediate		Intermediate		Absent		Absent		Absent		Absent		Absent		Absent
S0764	Hospital		Positive		Positive		Gram-positive cocci		25		Negative		N/A		N/A		109	171	1,5	Intermediate		Intermediate		Resistant		Intermediate		Resistant		Resistant		Resistant		Absent		Absent		Absent		Absent		Absent		Absent
S0765	Community		Positive		Negative		Gram-positive cocci		34		Negative		N/A		N/A		66	145	1,7	Resistant		Intermediate		Resistant		Intermediate		Resistant		Resistant		Intermediate		Absent		Absent		Absent		Absent		Absent		Absent
S0766	Community		Positive		Positive		Gram-positive cocci		22		Negative		N/A		N/A		78	372	109	Intermediate		Intermediate		Resistant		Intermediate		Resistant		Sensitive		Intermediate		Absent		Absent		Absent		Absent		Absent		Absent
S0767	Community		Positive		Positive		Gram-positive cocci		25		Negative		N/A		N/A		86	261	113	Sensitive		Resistant		Sensitive		Intermediate		Intermediate		Intermediate		Resistant		Absent		Absent		Absent		Absent		Absent		Absent
S0768	Community		Positive		Negative		Gram-positive cocci		32		Negative		N/A		N/A		58	89	68	Resistant		Intermediate		Intermediate		Sensitive		Resistant		Resistant		Resistant		Absent		Absent		Absent		Absent		Absent		Absent
S0769	Community		Positive		Negative		Gram-positive cocci		30		Negative		N/A		N/A		176	256	131	Sensitive		Intermediate		Intermediate		Intermediate		Intermediate		Resistant		Resistant		Absent		Absent		Absent		Absent		Absent		Absent
S0770	Hospital		Positive		Positive		Gram-positive cocci		27		Negative		N/A		N/A		54	157	35	Sensitive		Intermediate		Resistant		Intermediate		Intermediate		Sensitive		Resistant		Absent		Absent		Absent		Absent		Absent		Absent
S0771	Hospital		Positive		Negative		Gram-positive cocci		33		Negative		N/A		N/A		1,1	231	52	Sensitive		Sensitive		Sensitive		Intermediate		Intermediate		Sensitive		Sensitive		Absent		Absent		Absent		Absent		Absent		Absent
S0772	Community		Positive		Positive		Gram-positive cocci		32		Negative		N/A		N/A		123	333	166	Sensitive		Intermediate		Intermediate		Resistant		Intermediate		Intermediate		Resistant		Absent		Absent		Absent		Absent		Absent		Absent
S0773	Community		Positive		Negative		Gram-positive cocci		31		Negative		N/A		N/A		128	314	186	Resistant		Sensitive		Intermediate		Intermediate		Resistant		Intermediate		Sensitive		Absent		Absent		Absent		Absent		Absent		Absent
S0774	Hospital		Positive		Positive		Gram-positive cocci		30		Negative		N/A		N/A		116	222	94	Sensitive		Resistant		Intermediate		Resistant		Intermediate		Resistant		Sensitive		Absent		Absent		Absent		Absent		Absent		Absent
S0775	Hospital		Positive		Positive		Gram-positive cocci		22		Negative		N/A		N/A		52	283	178	Sensitive		Sensitive		Sensitive		Sensitive		Sensitive		Intermediate		Sensitive		Absent		Absent		Absent		Absent		Absent		Absent
S0776	Community		Positive		Negative		Gram-positive cocci		30		Negative		N/A		N/A		172	294	78	Sensitive		Intermediate		Sensitive		Sensitive		Intermediate		Resistant		Sensitive		Absent		Absent		Absent		Absent		Absent		Absent
S0777	Hospital		Positive		Negative		Gram-positive cocci		25		Negative		N/A		N/A		1,6	343	134	Resistant		Resistant		Sensitive		Sensitive		Intermediate		Intermediate		Resistant		Absent		Absent		Absent		Absent		Absent		Absent
S0778	Hospital		Positive		Negative		Gram-positive cocci		32		Negative		N/A		N/A		71	397	76	Intermediate		Resistant		Sensitive		Resistant		Intermediate		Intermediate		Resistant		Absent		Absent		Absent		Absent		Absent		Absent
S0779	Hospital		Positive		Negative		Gram-positive cocci		22		Negative		N/A		N/A		159	214	81	Sensitive		Intermediate		Intermediate		Intermediate		Intermediate		Intermediate		Resistant		Absent		Absent		Absent		Absent		Absent		Absent
S0780	Hospital		Positive		Positive		Gram-positive cocci		25		Negative		N/A		N/A		109	321	173	Intermediate		Resistant		Resistant		Resistant		Resistant		Resistant		Intermediate		Absent		Absent		Absent		Absent		Absent		Absent
S0781	Hospital		Positive		Positive		Gram-positive cocci		31		Negative		N/A		N/A		159	143	139	Intermediate		Intermediate		Sensitive		Intermediate		Resistant		Sensitive		Sensitive		Absent		Absent		Absent		Absent		Absent		Absent
S0782	Community		Positive		Negative		Gram-positive cocci		22		Negative		N/A		N/A		119	205	176	Intermediate		Resistant		Sensitive		Sensitive		Sensitive		Intermediate		Sensitive		Absent		Absent		Absent		Absent		Absent		Absent
S0783	Hospital		Positive		Negative		Gram-positive cocci		22		Negative		N/A		N/A		103	378	0,5	Resistant		Intermediate		Sensitive		Sensitive		Intermediate		Resistant		Intermediate		Absent		Absent		Absent		Absent		Absent		Absent
S0784	Community		Positive		Negative		Gram-positive cocci		33		Negative		N/A		N/A		94	187	148	Sensitive		Sensitive		Intermediate		Sensitive		Sensitive		Resistant		Sensitive		Absent		Absent		Absent		Absent		Absent		Absent
S0785	Hospital		Positive		Negative		Gram-positive cocci		26		Negative		N/A		N/A		112	324	149	Intermediate		Sensitive		Resistant		Intermediate		Intermediate		Resistant		Intermediate		Absent		Absent		Absent		Absent		Absent		Absent
S0786	Community		Positive		Negative		Gram-positive cocci		27		Negative		N/A		N/A		171	157	25	Intermediate		Sensitive		Intermediate		Resistant		Resistant		Sensitive		Resistant		Absent		Absent		Absent		Absent		Absent		Absent
S0787	Community		Positive		Positive		Gram-positive cocci		32		Negative		N/A		N/A		153	195	61	Resistant		Sensitive		Resistant		Intermediate		Resistant		Sensitive		Sensitive		Absent		Absent		Absent		Absent		Absent		Absent
S0788	Community		Positive		Positive		Gram-positive cocci		26		Negative		N/A		N/A		89	341	46	Intermediate		Resistant		Intermediate		Intermediate		Sensitive		Sensitive		Resistant		Absent		Absent		Absent		Absent		Absent		Absent
S0789	Hospital		Positive		Positive		Gram-positive cocci		25		Negative		N/A		N/A		145	92	1,5	Sensitive		Intermediate		Intermediate		Intermediate		Sensitive		Sensitive		Resistant		Absent		Absent		Absent		Absent		Absent		Absent
S0790	Community		Positive		Positive		Gram-positive cocci		25		Negative		N/A		N/A		181	398	189	Intermediate		Intermediate		Sensitive		Intermediate		Resistant		Resistant		Intermediate		Absent		Absent		Absent		Absent		Absent		Absent
S0791	Community		Positive		Positive		Gram-positive cocci		31		Negative		N/A		N/A		62	2,3	44	Resistant		Sensitive		Intermediate		Sensitive		Intermediate		Resistant		Resistant		Absent		Absent		Absent		Absent		Absent		Absent
S0792	Hospital		Positive		Negative		Gram-positive cocci		24		Negative		N/A		N/A		97	301	98	Sensitive		Resistant		Intermediate		Sensitive		Intermediate		Sensitive		Resistant		Absent		Absent		Absent		Absent		Absent		Absent
S0793	Hospital		Positive		Negative		Gram-positive cocci		34		Negative		N/A		N/A		55	342	197	Sensitive		Resistant		Sensitive		Sensitive		Sensitive		Sensitive		Resistant		Absent		Absent		Absent		Absent		Absent		Absent
S0794	Hospital		Positive		Negative		Gram-positive cocci		22		Negative		N/A		N/A		56	162	47	Sensitive		Sensitive		Intermediate		Intermediate		Sensitive		Resistant		Intermediate		Absent		Absent		Absent		Absent		Absent		Absent
S0795	Community		Positive		Positive		Gram-positive cocci		29		Negative		N/A		N/A		86	384	142	Resistant		Resistant		Sensitive		Sensitive		Intermediate		Resistant		Sensitive		Absent		Absent		Absent		Absent		Absent		Absent
S0796	Hospital		Positive		Positive		Gram-positive cocci		27		Negative		N/A		N/A		74	229	32	Resistant		Intermediate		Sensitive		Intermediate		Sensitive		Intermediate		Intermediate		Absent		Absent		Absent		Absent		Absent		Absent
S0797	Hospital		Positive		Negative		Gram-positive cocci		26		Negative		N/A		N/A		177	326	15	Sensitive		Intermediate		Sensitive		Intermediate		Resistant		Sensitive		Intermediate		Absent		Absent		Absent		Absent		Absent		Absent
S0798	Hospital		Positive		Positive		Gram-positive cocci		22		Negative		N/A		N/A		192	52	78	Intermediate		Intermediate		Resistant		Resistant		Sensitive		Intermediate		Resistant		Absent		Absent		Absent		Absent		Absent		Absent
S0799	Community		Positive		Positive		Gram-positive cocci		26		Negative		N/A		N/A		96	3,1	19	Resistant		Intermediate		Intermediate		Resistant		Sensitive		Resistant		Resistant		Absent		Absent		Absent		Absent		Absent		Absent
S0800	Community		Positive		Positive		Gram-positive cocci		26		Negative		N/A		N/A		113	304	1,2	Resistant		Resistant		Intermediate		Resistant		Sensitive		Resistant		Intermediate		Absent		Absent		Absent		Absent		Absent		Absent
S0801	Community		Positive		Negative		Gram-positive cocci		32		Negative		N/A		N/A		151	78	2,0	Sensitive		Intermediate		Intermediate		Sensitive		Intermediate		Intermediate		Resistant		Absent		Absent		Absent		Absent		Absent		Absent
S0802	Hospital		Positive		Positive		Gram-positive cocci		31		Negative		N/A		N/A		196	3,8	141	Sensitive		Intermediate		Intermediate		Sensitive		Resistant		Resistant		Intermediate		Absent		Absent		Absent		Absent		Absent		Absent
S0803	Hospital		Positive		Positive		Gram-positive cocci		25		Negative		N/A		N/A		1,7	321	194	Resistant		Resistant		Sensitive		Resistant		Intermediate		Resistant		Resistant		Absent		Absent		Absent		Absent		Absent		Absent
S0804	Hospital		Positive		Negative		Gram-positive cocci		25		Negative		N/A		N/A		67	61	25	Intermediate		Resistant		Intermediate		Intermediate		Resistant		Resistant		Intermediate		Absent		Absent		Absent		Absent		Absent		Absent
S0805	Community		Positive		Negative		Gram-positive cocci		26		Negative		N/A		N/A		123	203	147	Sensitive		Sensitive		Resistant		Sensitive		Intermediate		Resistant		Sensitive		Absent		Absent		Absent		Absent		Absent		Absent
S0806	Hospital		Positive		Negative		Gram-positive cocci		28		Negative		N/A		N/A		178	228	45	Sensitive		Resistant		Resistant		Sensitive		Intermediate		Intermediate		Intermediate		Absent		Absent		Absent		Absent		Absent		Absent
S0807	Community		Positive		Positive		Gram-positive cocci		23		Negative		N/A		N/A		191	246	19	Sensitive		Resistant		Sensitive		Resistant		Sensitive		Resistant		Resistant		Absent		Absent		Absent		Absent		Absent		Absent
S0808	Hospital		Positive		Negative		Gram-positive cocci		27		Negative		N/A		N/A		53	144	21	Sensitive		Intermediate		Sensitive		Sensitive		Resistant		Sensitive		Sensitive		Absent		Absent		Absent		Absent		Absent		Absent
S0809	Community		Positive		Negative		Gram-positive cocci		32		Negative		N/A		N/A		125	294	115	Sensitive		Intermediate		Resistant		Resistant		Resistant		Resistant		Intermediate		Absent		Absent		Absent		Absent		Absent		Absent
S0810	Hospital		Positive		Positive		Gram-positive cocci		22		Negative		N/A		N/A		1,9	0,9	137	Resistant		Sensitive		Resistant		Resistant		Sensitive		Sensitive		Resistant		Absent		Absent		Absent		Absent		Absent		Absent
S0811	Hospital		Positive		Negative		Gram-positive cocci		26		Negative		N/A		N/A		126	291	58	Sensitive		Intermediate		Intermediate		Sensitive		Intermediate		Sensitive		Intermediate		Absent		Absent		Absent		Absent		Absent		Absent
S0812	Hospital		Positive		Positive		Gram-positive cocci		22		Negative		N/A		N/A		196	108	35	Resistant		Sensitive		Resistant		Sensitive		Resistant		Sensitive		Resistant		Absent		Absent		Absent		Absent		Absent		Absent
S0813	Hospital		Positive		Positive		Gram-positive cocci		25		Negative		N/A		N/A		153	314	9	Intermediate		Intermediate		Intermediate		Resistant		Resistant		Resistant		Sensitive		Absent		Absent		Absent		Absent		Absent		Absent
S0814	Hospital		Positive		Negative		Gram-positive cocci		34		Negative		N/A		N/A		151	175	191	Resistant		Resistant		Resistant		Intermediate		Sensitive		Intermediate		Sensitive		Absent		Absent		Absent		Absent		Absent		Absent
S0815	Hospital		Positive		Positive		Gram-positive cocci		23		Negative		N/A		N/A		53	118	156	Sensitive		Intermediate		Resistant		Sensitive		Resistant		Intermediate		Resistant		Absent		Absent		Absent		Absent		Absent		Absent
S0816	Hospital		Positive		Negative		Gram-positive cocci		29		Negative		N/A		N/A		157	281	78	Sensitive		Intermediate		Sensitive		Intermediate		Sensitive		Intermediate		Sensitive		Absent		Absent		Absent		Absent		Absent		Absent
S0817	Community		Positive		Positive		Gram-positive cocci		33		Negative		N/A		N/A		125	142	69	Resistant		Sensitive		Intermediate		Intermediate		Intermediate		Intermediate		Intermediate		Absent		Absent		Absent		Absent		Absent		Absent
S0818	Hospital		Positive		Negative		Gram-positive cocci		32		Negative		N/A		N/A		182	341	44	Intermediate		Resistant		Resistant		Intermediate		Resistant		Resistant		Sensitive		Absent		Absent		Absent		Absent		Absent		Absent
S0819	Community		Positive		Negative		Gram-positive cocci		34		Negative		N/A		N/A		1,4	323	66	Resistant		Sensitive		Resistant		Resistant		Resistant		Sensitive		Intermediate		Absent		Absent		Absent		Absent		Absent		Absent
S0820	Hospital		Positive		Positive		Gram-positive cocci		33		Negative		N/A		N/A		1,9	371	82	Resistant		Resistant		Sensitive		Intermediate		Sensitive		Intermediate		Intermediate		Absent		Absent		Absent		Absent		Absent		Absent
S0821	Community		Positive		Positive		Gram-positive cocci		27		Negative		N/A		N/A		99	165	72	Resistant		Sensitive		Sensitive		Resistant		Intermediate		Resistant		Sensitive		Absent		Absent		Absent		Absent		Absent		Absent
S0822	Community		Positive		Positive		Gram-positive cocci		26		Negative		N/A		N/A		86	58	42	Sensitive		Resistant		Intermediate		Resistant		Intermediate		Intermediate		Sensitive		Absent		Absent		Absent		Absent		Absent		Absent
S0823	Community		Positive		Positive		Gram-positive cocci		33		Negative		N/A		N/A		141	366	198	Intermediate		Sensitive		Intermediate		Sensitive		Sensitive		Sensitive		Resistant		Absent		Absent		Absent		Absent		Absent		Absent
S0824	Hospital		Positive		Positive		Gram-positive cocci		32		Negative		N/A		N/A		196	58	22	Intermediate		Resistant		Intermediate		Intermediate		Resistant		Resistant		Resistant		Absent		Absent		Absent		Absent		Absent		Absent
S0825	Hospital		Positive		Positive		Gram-positive cocci		33		Negative		N/A		N/A		194	203	0,4	Sensitive		Resistant		Intermediate		Intermediate		Intermediate		Intermediate		Sensitive		Absent		Absent		Absent		Absent		Absent		Absent
S0826	Community		Positive		Positive		Gram-positive cocci		31		Negative		N/A		N/A		97	2,0	84	Intermediate		Sensitive		Sensitive		Resistant		Resistant		Sensitive		Resistant		Absent		Absent		Absent		Absent		Absent		Absent
S0827	Community		Positive		Negative		Gram-positive cocci		28		Negative		N/A		N/A		86	323	132	Sensitive		Sensitive		Sensitive		Resistant		Resistant		Sensitive		Resistant		Absent		Absent		Absent		Absent		Absent		Absent
S0828	Community		Positive		Positive		Gram-positive cocci		26		Negative		N/A		N/A		98	56	102	Sensitive		Resistant		Sensitive		Sensitive		Resistant		Resistant		Resistant		Absent		Absent		Absent		Absent		Absent		Absent
S0829	Community		Positive		Negative		Gram-positive cocci		29		Negative		N/A		N/A		103	398	98	Resistant		Sensitive		Sensitive		Intermediate		Intermediate		Resistant		Resistant		Absent		Absent		Absent		Absent		Absent		Absent
S0830	Hospital		Positive		Negative		Gram-positive cocci		28		Negative		N/A		N/A		54	87	89	Intermediate		Intermediate		Intermediate		Intermediate		Intermediate		Intermediate		Intermediate		Absent		Absent		Absent		Absent		Absent		Absent
S0831	Community		Positive		Negative		Gram-positive cocci		24		Negative		N/A		N/A		0,6	73	0,5	Sensitive		Intermediate		Intermediate		Resistant		Resistant		Sensitive		Resistant		Absent		Absent		Absent		Absent		Absent		Absent
S0832	Community		Positive		Positive		Gram-positive cocci		28		Negative		N/A		N/A		164	152	1,8	Sensitive		Resistant		Intermediate		Resistant		Sensitive		Resistant		Resistant		Absent		Absent		Absent		Absent		Absent		Absent
S0833	Hospital		Positive		Positive		Gram-positive cocci		26		Negative		N/A		N/A		1,4	235	172	Sensitive		Intermediate		Sensitive		Sensitive		Resistant		Sensitive		Resistant		Absent		Absent		Absent		Absent		Absent		Absent
S0834	Hospital		Positive		Positive		Gram-positive cocci		32		Negative		N/A		N/A		67	346	26	Resistant		Resistant		Resistant		Sensitive		Sensitive		Intermediate		Sensitive		Absent		Absent		Absent		Absent		Absent		Absent
S0835	Community		Positive		Positive		Gram-positive cocci		26		Negative		N/A		N/A		112	131	183	Intermediate		Intermediate		Resistant		Resistant		Resistant		Resistant		Resistant		Absent		Absent		Absent		Absent		Absent		Absent
S0836	Community		Positive		Negative		Gram-positive cocci		32		Negative		N/A		N/A		98	183	95	Sensitive		Intermediate		Intermediate		Intermediate		Intermediate		Resistant		Resistant		Absent		Absent		Absent		Absent		Absent		Absent
S0837	Community		Positive		Negative		Gram-positive cocci		22		Negative		N/A		N/A		174	256	117	Sensitive		Resistant		Intermediate		Resistant		Intermediate		Intermediate		Intermediate		Absent		Absent		Absent		Absent		Absent		Absent
S0838	Hospital		Positive		Negative		Gram-positive cocci		29		Negative		N/A		N/A		129	108	0,5	Sensitive		Intermediate		Intermediate		Resistant		Sensitive		Sensitive		Resistant		Absent		Absent		Absent		Absent		Absent		Absent
S0839	Hospital		Positive		Negative		Gram-positive cocci		29		Negative		N/A		N/A		76	308	185	Sensitive		Intermediate		Resistant		Resistant		Resistant		Sensitive		Sensitive		Absent		Absent		Absent		Absent		Absent		Absent
S0840	Hospital		Positive		Positive		Gram-positive cocci		26		Negative		N/A		N/A		67	79	194	Sensitive		Intermediate		Sensitive		Resistant		Sensitive		Resistant		Sensitive		Absent		Absent		Absent		Absent		Absent		Absent
S0841	Community		Positive		Positive		Gram-positive cocci		22		Negative		N/A		N/A		148	349	28	Intermediate		Sensitive		Intermediate		Intermediate		Resistant		Resistant		Sensitive		Absent		Absent		Absent		Absent		Absent		Absent
S0842	Community		Positive		Positive		Gram-positive cocci		24		Negative		N/A		N/A		158	3,5	136	Intermediate		Sensitive		Intermediate		Intermediate		Resistant		Sensitive		Sensitive		Absent		Absent		Absent		Absent		Absent		Absent
S0843	Community		Positive		Negative		Gram-positive cocci		33		Negative		N/A		N/A		191	195	0,6	Resistant		Sensitive		Resistant		Intermediate		Intermediate		Sensitive		Sensitive		Absent		Absent		Absent		Absent		Absent		Absent
S0844	Community		Positive		Positive		Gram-positive cocci		28		Negative		N/A		N/A		105	237	191	Sensitive		Sensitive		Intermediate		Resistant		Sensitive		Sensitive		Resistant		Absent		Absent		Absent		Absent		Absent		Absent
S0845	Community		Positive		Negative		Gram-positive cocci		26		Negative		N/A		N/A		2,0	306	16	Resistant		Sensitive		Intermediate		Resistant		Sensitive		Sensitive		Sensitive		Absent		Absent		Absent		Absent		Absent		Absent
S0846	Community		Positive		Negative		Gram-positive cocci		29		Negative		N/A		N/A		182	252	37	Sensitive		Resistant		Intermediate		Resistant		Sensitive		Intermediate		Resistant		Absent		Absent		Absent		Absent		Absent		Absent
S0847	Hospital		Positive		Positive		Gram-positive cocci		34		Negative		N/A		N/A		72	205	97	Intermediate		Intermediate		Sensitive		Sensitive		Resistant		Intermediate		Sensitive		Absent		Absent		Absent		Absent		Absent		Absent
S0848	Community		Positive		Negative		Gram-positive cocci		34		Negative		N/A		N/A		181	259	37	Resistant		Resistant		Sensitive		Intermediate		Sensitive		Sensitive		Intermediate		Absent		Absent		Absent		Absent		Absent		Absent
S0849	Hospital		Positive		Positive		Gram-positive cocci		22		Negative		N/A		N/A		188	263	135	Sensitive		Intermediate		Sensitive		Sensitive		Resistant		Intermediate		Sensitive		Absent		Absent		Absent		Absent		Absent		Absent
S0850	Community		Positive		Positive		Gram-positive cocci		22		Negative		N/A		N/A		1,4	132	139	Sensitive		Resistant		Resistant		Sensitive		Resistant		Intermediate		Resistant		Absent		Absent		Absent		Absent		Absent		Absent
S0851	Hospital		Positive		Negative		Gram-positive cocci		26		Negative		N/A		N/A		198	3,0	1,4	Sensitive		Resistant		Intermediate		Intermediate		Sensitive		Sensitive		Intermediate		Absent		Absent		Absent		Absent		Absent		Absent
S0852	Hospital		Positive		Positive		Gram-positive cocci		26		Negative		N/A		N/A		196	98	82	Intermediate		Resistant		Resistant		Intermediate		Intermediate		Intermediate		Intermediate		Absent		Absent		Absent		Absent		Absent		Absent
S0853	Hospital		Positive		Positive		Gram-positive cocci		29		Negative		N/A		N/A		117	103	155	Sensitive		Intermediate		Intermediate		Resistant		Sensitive		Resistant		Resistant		Absent		Absent		Absent		Absent		Absent		Absent
S0854	Hospital		Positive		Negative		Gram-positive cocci		31		Negative		N/A		N/A		146	174	192	Sensitive		Resistant		Intermediate		Sensitive		Intermediate		Intermediate		Intermediate		Absent		Absent		Absent		Absent		Absent		Absent
S0855	Community		Positive		Negative		Gram-positive cocci		25		Negative		N/A		N/A		118	162	74	Intermediate		Intermediate		Resistant		Sensitive		Resistant		Intermediate		Resistant		Absent		Absent		Absent		Absent		Absent		Absent
S0856	Community		Positive		Negative		Gram-positive cocci		32		Negative		N/A		N/A		92	232	86	Intermediate		Resistant		Sensitive		Sensitive		Resistant		Resistant		Resistant		Absent		Absent		Absent		Absent		Absent		Absent
S0857	Hospital		Positive		Negative		Gram-positive cocci		23		Negative		N/A		N/A		191	153	45	Intermediate		Sensitive		Resistant		Resistant		Intermediate		Intermediate		Intermediate		Absent		Absent		Absent		Absent		Absent		Absent
S0858	Hospital		Positive		Positive		Gram-positive cocci		26		Negative		N/A		N/A		129	351	98	Resistant		Intermediate		Resistant		Resistant		Sensitive		Resistant		Sensitive		Absent		Absent		Absent		Absent		Absent		Absent
S0859	Hospital		Positive		Positive		Gram-positive cocci		28		Negative		N/A		N/A		181	3,7	152	Resistant		Sensitive		Resistant		Resistant		Sensitive		Sensitive		Intermediate		Absent		Absent		Absent		Absent		Absent		Absent
S0860	Hospital		Positive		Negative		Gram-positive cocci		32		Negative		N/A		N/A		167	164	95	Sensitive		Intermediate		Intermediate		Sensitive		Resistant		Intermediate		Sensitive		Absent		Absent		Absent		Absent		Absent		Absent
S0861	Hospital		Positive		Positive		Gram-positive cocci		34		Negative		N/A		N/A		176	395	123	Sensitive		Resistant		Sensitive		Intermediate		Sensitive		Resistant		Intermediate		Absent		Absent		Absent		Absent		Absent		Absent
S0862	Community		Positive		Negative		Gram-positive cocci		27		Negative		N/A		N/A		92	1,1	124	Resistant		Resistant		Intermediate		Resistant		Resistant		Intermediate		Intermediate		Absent		Absent		Absent		Absent		Absent		Absent
S0863	Hospital		Positive		Negative		Gram-positive cocci		25		Negative		N/A		N/A		55	299	174	Resistant		Resistant		Sensitive		Intermediate		Intermediate		Intermediate		Intermediate		Absent		Absent		Absent		Absent		Absent		Absent
S0864	Hospital		Positive		Positive		Gram-positive cocci		33		Negative		N/A		N/A		63	69	31	Resistant		Resistant		Resistant		Resistant		Intermediate		Resistant		Sensitive		Absent		Absent		Absent		Absent		Absent		Absent
S0865	Community		Positive		Negative		Gram-positive cocci		30		Negative		N/A		N/A		56	84	172	Sensitive		Resistant		Sensitive		Resistant		Sensitive		Resistant		Sensitive		Absent		Absent		Absent		Absent		Absent		Absent
S0866	Hospital		Positive		Negative		Gram-positive cocci		31		Negative		N/A		N/A		167	129	22	Resistant		Intermediate		Resistant		Intermediate		Sensitive		Intermediate		Intermediate		Absent		Absent		Absent		Absent		Absent		Absent
S0867	Hospital		Positive		Positive		Gram-positive cocci		28		Negative		N/A		N/A		0,7	329	157	Resistant		Sensitive		Resistant		Sensitive		Intermediate		Intermediate		Sensitive		Absent		Absent		Absent		Absent		Absent		Absent
S0868	Hospital		Positive		Negative		Gram-positive cocci		32		Negative		N/A		N/A		101	71	17	Sensitive		Intermediate		Intermediate		Intermediate		Resistant		Intermediate		Intermediate		Absent		Absent		Absent		Absent		Absent		Absent
S0869	Hospital		Positive		Positive		Gram-positive cocci		32		Negative		N/A		N/A		54	314	44	Intermediate		Intermediate		Sensitive		Resistant		Intermediate		Intermediate		Sensitive		Absent		Absent		Absent		Absent		Absent		Absent
S0870	Hospital		Positive		Negative		Gram-positive cocci		22		Negative		N/A		N/A		116	351	54	Resistant		Intermediate		Sensitive		Resistant		Resistant		Resistant		Resistant		Absent		Absent		Absent		Absent		Absent		Absent
S0871	Community		Positive		Negative		Gram-positive cocci		32		Negative		N/A		N/A		112	298	0,1	Resistant		Sensitive		Sensitive		Resistant		Resistant		Resistant		Resistant		Absent		Absent		Absent		Absent		Absent		Absent
S0872	Community		Positive		Negative		Gram-positive cocci		23		Negative		N/A		N/A		192	178	1,3	Sensitive		Resistant		Sensitive		Resistant		Resistant		Intermediate		Sensitive		Absent		Absent		Absent		Absent		Absent		Absent
S0873	Hospital		Positive		Positive		Gram-positive cocci		24		Negative		N/A		N/A		155	221	36	Sensitive		Resistant		Sensitive		Intermediate		Sensitive		Resistant		Intermediate		Absent		Absent		Absent		Absent		Absent		Absent
S0874	Community		Positive		Positive		Gram-positive cocci		23		Negative		N/A		N/A		99	189	137	Intermediate		Sensitive		Resistant		Resistant		Intermediate		Sensitive		Resistant		Absent		Absent		Absent		Absent		Absent		Absent
S0875	Hospital		Positive		Positive		Gram-positive cocci		32		Negative		N/A		N/A		114	118	131	Resistant		Intermediate		Sensitive		Intermediate		Sensitive		Resistant		Resistant		Absent		Absent		Absent		Absent		Absent		Absent
S0876	Community		Positive		Positive		Gram-positive cocci		32		Negative		N/A		N/A		164	291	12	Sensitive		Intermediate		Intermediate		Resistant		Sensitive		Resistant		Resistant		Absent		Absent		Absent		Absent		Absent		Absent
S0877	Hospital		Positive		Negative		Gram-positive cocci		24		Negative		N/A		N/A		149	208	0,8	Intermediate		Intermediate		Resistant		Resistant		Resistant		Sensitive		Sensitive		Absent		Absent		Absent		Absent		Absent		Absent
S0878	Community		Positive		Negative		Gram-positive cocci		26		Negative		N/A		N/A		128	217	17	Resistant		Resistant		Sensitive		Intermediate		Resistant		Resistant		Intermediate		Absent		Absent		Absent		Absent		Absent		Absent
S0879	Hospital		Positive		Positive		Gram-positive cocci		24		Negative		N/A		N/A		171	184	29	Resistant		Sensitive		Sensitive		Resistant		Resistant		Resistant		Resistant		Absent		Absent		Absent		Absent		Absent		Absent
S0880	Hospital		Positive		Negative		Gram-positive cocci		29		Negative		N/A		N/A		52	269	24	Resistant		Intermediate		Sensitive		Sensitive		Sensitive		Intermediate		Resistant		Absent		Absent		Absent		Absent		Absent		Absent
S0881	Community		Positive		Negative		Gram-positive cocci		22		Negative		N/A		N/A		139	108	132	Resistant		Intermediate		Sensitive		Resistant		Intermediate		Sensitive		Intermediate		Absent		Absent		Absent		Absent		Absent		Absent
S0882	Community		Positive		Negative		Gram-positive cocci		24		Negative		N/A		N/A		53	205	117	Intermediate		Sensitive		Resistant		Resistant		Intermediate		Sensitive		Sensitive		Absent		Absent		Absent		Absent		Absent		Absent
S0883	Community		Positive		Positive		Gram-positive cocci		31		Negative		N/A		N/A		144	273	45	Sensitive		Sensitive		Intermediate		Resistant		Sensitive		Resistant		Resistant		Absent		Absent		Absent		Absent		Absent		Absent
S0884	Hospital		Positive		Positive		Gram-positive cocci		30		Negative		N/A		N/A		192	83	107	Sensitive		Resistant		Intermediate		Sensitive		Intermediate		Sensitive		Resistant		Absent		Absent		Absent		Absent		Absent		Absent
S0885	Community		Positive		Positive		Gram-positive cocci		24		Negative		N/A		N/A		1,7	172	75	Sensitive		Sensitive		Sensitive		Intermediate		Resistant		Intermediate		Intermediate		Absent		Absent		Absent		Absent		Absent		Absent
S0886	Hospital		Positive		Positive		Gram-positive cocci		25		Negative		N/A		N/A		121	333	135	Intermediate		Resistant		Intermediate		Intermediate		Sensitive		Resistant		Sensitive		Absent		Absent		Absent		Absent		Absent		Absent
S0887	Community		Positive		Positive		Gram-positive cocci		30		Negative		N/A		N/A		118	397	92	Resistant		Sensitive		Sensitive		Intermediate		Intermediate		Intermediate		Intermediate		Absent		Absent		Absent		Absent		Absent		Absent
S0888	Hospital		Positive		Positive		Gram-positive cocci		28		Negative		N/A		N/A		136	277	168	Intermediate		Sensitive		Resistant		Sensitive		Intermediate		Intermediate		Resistant		Absent		Absent		Absent		Absent		Absent		Absent
S0889	Hospital		Positive		Positive		Gram-positive cocci		31		Negative		N/A		N/A		128	97	145	Intermediate		Intermediate		Resistant		Intermediate		Sensitive		Resistant		Intermediate		Absent		Absent		Absent		Absent		Absent		Absent
S0890	Hospital		Positive		Negative		Gram-positive cocci		30		Negative		N/A		N/A		96	336	172	Resistant		Sensitive		Sensitive		Resistant		Intermediate		Intermediate		Intermediate		Absent		Absent		Absent		Absent		Absent		Absent
S0891	Community		Positive		Positive		Gram-positive cocci		24		Negative		N/A		N/A		89	385	0,3	Sensitive		Sensitive		Sensitive		Sensitive		Resistant		Resistant		Intermediate		Absent		Absent		Absent		Absent		Absent		Absent
S0892	Community		Positive		Positive		Gram-positive cocci		27		Negative		N/A		N/A		152	0,8	115	Resistant		Sensitive		Resistant		Resistant		Resistant		Resistant		Sensitive		Absent		Absent		Absent		Absent		Absent		Absent
S0893	Community		Positive		Positive		Gram-positive cocci		29		Negative		N/A		N/A		1,5	57	148	Sensitive		Intermediate		Intermediate		Resistant		Resistant		Intermediate		Sensitive		Absent		Absent		Absent		Absent		Absent		Absent
S0894	Hospital		Positive		Positive		Gram-positive cocci		23		Negative		N/A		N/A		199	248	158	Resistant		Sensitive		Resistant		Resistant		Intermediate		Resistant		Intermediate		Absent		Absent		Absent		Absent		Absent		Absent
S0895	Hospital		Positive		Negative		Gram-positive cocci		29		Negative		N/A		N/A		111	396	14	Resistant		Intermediate		Intermediate		Sensitive		Resistant		Resistant		Intermediate		Absent		Absent		Absent		Absent		Absent		Absent
S0896	Community		Positive		Negative		Gram-positive cocci		29		Negative		N/A		N/A		124	261	139	Sensitive		Sensitive		Sensitive		Sensitive		Resistant		Intermediate		Sensitive		Absent		Absent		Absent		Absent		Absent		Absent
S0897	Hospital		Positive		Positive		Gram-positive cocci		29		Negative		N/A		N/A		56	3,2	21	Intermediate		Intermediate		Sensitive		Sensitive		Intermediate		Resistant		Sensitive		Absent		Absent		Absent		Absent		Absent		Absent
S0898	Community		Positive		Positive		Gram-positive cocci		34		Negative		N/A		N/A		121	84	79	Sensitive		Sensitive		Sensitive		Resistant		Intermediate		Resistant		Intermediate		Absent		Absent		Absent		Absent		Absent		Absent
S0899	Community		Positive		Negative		Gram-positive cocci		25		Negative		N/A		N/A		108	373	1,3	Intermediate		Sensitive		Intermediate		Resistant		Resistant		Resistant		Intermediate		Absent		Absent		Absent		Absent		Absent		Absent
S0900	Hospital		Positive		Negative		Gram-positive cocci		22		Negative		N/A		N/A		54	248	0,9	Intermediate		Intermediate		Intermediate		Intermediate		Resistant		Sensitive		Resistant		Absent		Absent		Absent		Absent		Absent		Absent
S0901	Community		Positive		Negative		Gram-positive cocci		24		Negative		N/A		N/A		143	182	112	Sensitive		Resistant		Resistant		Resistant		Intermediate		Intermediate		Sensitive		Absent		Absent		Absent		Absent		Absent		Absent
S0902	Hospital		Positive		Positive		Gram-positive cocci		24		Negative		N/A		N/A		138	1,1	182	Intermediate		Resistant		Resistant		Resistant		Intermediate		Sensitive		Intermediate		Absent		Absent		Absent		Absent		Absent		Absent
S0903	Hospital		Positive		Negative		Gram-positive cocci		29		Negative		N/A		N/A		96	197	0,3	Sensitive		Intermediate		Resistant		Resistant		Resistant		Resistant		Intermediate		Absent		Absent		Absent		Absent		Absent		Absent
S0904	Community		Positive		Negative		Gram-positive cocci		27		Negative		N/A		N/A		141	225	1,4	Intermediate		Sensitive		Intermediate		Sensitive		Intermediate		Resistant		Sensitive		Absent		Absent		Absent		Absent		Absent		Absent
S0905	Hospital		Positive		Negative		Gram-positive cocci		29		Negative		N/A		N/A		162	215	67	Resistant		Intermediate		Sensitive		Sensitive		Sensitive		Sensitive		Sensitive		Absent		Absent		Absent		Absent		Absent		Absent
S0906	Community		Positive		Negative		Gram-positive cocci		22		Negative		N/A		N/A		194	168	117	Intermediate		Resistant		Intermediate		Sensitive		Intermediate		Intermediate		Sensitive		Absent		Absent		Absent		Absent		Absent		Absent
S0907	Community		Positive		Negative		Gram-positive cocci		22		Negative		N/A		N/A		109	219	113	Sensitive		Intermediate		Sensitive		Sensitive		Resistant		Sensitive		Intermediate		Absent		Absent		Absent		Absent		Absent		Absent
S0908	Hospital		Positive		Negative		Gram-positive cocci		26		Negative		N/A		N/A		85	341	26	Sensitive		Sensitive		Sensitive		Sensitive		Intermediate		Sensitive		Sensitive		Absent		Absent		Absent		Absent		Absent		Absent
S0909	Hospital		Positive		Negative		Gram-positive cocci		26		Negative		N/A		N/A		183	101	78	Intermediate		Resistant		Sensitive		Sensitive		Intermediate		Resistant		Sensitive		Absent		Absent		Absent		Absent		Absent		Absent
S0910	Community		Positive		Negative		Gram-positive cocci		24		Negative		N/A		N/A		185	319	179	Resistant		Sensitive		Intermediate		Resistant		Resistant		Sensitive		Resistant		Absent		Absent		Absent		Absent		Absent		Absent
S0911	Hospital		Positive		Negative		Gram-positive cocci		31		Negative		N/A		N/A		64	237	13	Sensitive		Intermediate		Resistant		Sensitive		Intermediate		Resistant		Sensitive		Absent		Absent		Absent		Absent		Absent		Absent
S0912	Hospital		Positive		Positive		Gram-positive cocci		25		Negative		N/A		N/A		198	154	66	Sensitive		Resistant		Sensitive		Resistant		Intermediate		Sensitive		Sensitive		Absent		Absent		Absent		Absent		Absent		Absent
S0913	Hospital		Positive		Negative		Gram-positive cocci		27		Negative		N/A		N/A		189	174	103	Intermediate		Sensitive		Sensitive		Sensitive		Resistant		Sensitive		Resistant		Absent		Absent		Absent		Absent		Absent		Absent
S0914	Hospital		Positive		Negative		Gram-positive cocci		24		Negative		N/A		N/A		87	1,3	108	Resistant		Sensitive		Intermediate		Resistant		Intermediate		Resistant		Intermediate		Absent		Absent		Absent		Absent		Absent		Absent
S0915	Hospital		Positive		Positive		Gram-positive cocci		22		Negative		N/A		N/A		118	1,5	64	Resistant		Intermediate		Resistant		Intermediate		Intermediate		Resistant		Resistant		Absent		Absent		Absent		Absent		Absent		Absent
S0916	Community		Positive		Positive		Gram-positive cocci		23		Negative		N/A		N/A		58	115	183	Resistant		Resistant		Sensitive		Resistant		Sensitive		Intermediate		Intermediate		Absent		Absent		Absent		Absent		Absent		Absent
S0917	Hospital		Positive		Negative		Gram-positive cocci		34		Negative		N/A		N/A		165	95	108	Intermediate		Intermediate		Sensitive		Intermediate		Intermediate		Resistant		Intermediate		Absent		Absent		Absent		Absent		Absent		Absent
S0918	Hospital		Positive		Negative		Gram-positive cocci		27		Negative		N/A		N/A		155	372	49	Intermediate		Intermediate		Resistant		Resistant		Sensitive		Intermediate		Intermediate		Absent		Absent		Absent		Absent		Absent		Absent
S0919	Hospital		Positive		Negative		Gram-positive cocci		33		Negative		N/A		N/A		1,4	175	46	Resistant		Sensitive		Sensitive		Sensitive		Sensitive		Sensitive		Sensitive		Absent		Absent		Absent		Absent		Absent		Absent
S0920	Hospital		Positive		Negative		Gram-positive cocci		27		Negative		N/A		N/A		135	2,8	125	Resistant		Resistant		Intermediate		Resistant		Resistant		Intermediate		Intermediate		Absent		Absent		Absent		Absent		Absent		Absent
S0921	Hospital		Positive		Positive		Gram-positive cocci		32		Negative		N/A		N/A		104	95	132	Sensitive		Sensitive		Intermediate		Intermediate		Resistant		Sensitive		Resistant		Absent		Absent		Absent		Absent		Absent		Absent
S0922	Hospital		Positive		Negative		Gram-positive cocci		25		Negative		N/A		N/A		198	305	0,7	Sensitive		Intermediate		Intermediate		Intermediate		Resistant		Intermediate		Resistant		Absent		Absent		Absent		Absent		Absent		Absent
S0923	Community		Positive		Positive		Gram-positive cocci		27		Negative		N/A		N/A		76	332	152	Intermediate		Resistant		Intermediate		Resistant		Intermediate		Intermediate		Intermediate		Absent		Absent		Absent		Absent		Absent		Absent
S0924	Community		Positive		Negative		Gram-positive cocci		27		Negative		N/A		N/A		77	126	121	Resistant		Resistant		Intermediate		Intermediate		Intermediate		Sensitive		Intermediate		Absent		Absent		Absent		Absent		Absent		Absent
S0925	Community		Positive		Negative		Gram-positive cocci		23		Negative		N/A		N/A		0,5	208	158	Sensitive		Resistant		Resistant		Intermediate		Resistant		Intermediate		Resistant		Absent		Absent		Absent		Absent		Absent		Absent
S0926	Community		Positive		Positive		Gram-positive cocci		22		Negative		N/A		N/A		74	239	99	Resistant		Sensitive		Resistant		Sensitive		Sensitive		Resistant		Intermediate		Absent		Absent		Absent		Absent		Absent		Absent
S0927	Hospital		Positive		Positive		Gram-positive cocci		25		Negative		N/A		N/A		109	343	45	Resistant		Intermediate		Resistant		Sensitive		Sensitive		Intermediate		Intermediate		Absent		Absent		Absent		Absent		Absent		Absent
S0928	Community		Positive		Negative		Gram-positive cocci		28		Negative		N/A		N/A		143	113	1,6	Intermediate		Intermediate		Intermediate		Sensitive		Resistant		Intermediate		Sensitive		Absent		Absent		Absent		Absent		Absent		Absent
S0929	Hospital		Positive		Positive		Gram-positive cocci		28		Negative		N/A		N/A		181	136	99	Sensitive		Intermediate		Resistant		Intermediate		Intermediate		Resistant		Sensitive		Absent		Absent		Absent		Absent		Absent		Absent
S0930	Community		Positive		Positive		Gram-positive cocci		22		Negative		N/A		N/A		98	0,5	79	Resistant		Sensitive		Sensitive		Intermediate		Intermediate		Sensitive		Resistant		Absent		Absent		Absent		Absent		Absent		Absent
S0931	Community		Positive		Negative		Gram-positive cocci		34		Negative		N/A		N/A		88	325	1,9	Resistant		Sensitive		Resistant		Sensitive		Sensitive		Resistant		Resistant		Absent		Absent		Absent		Absent		Absent		Absent
S0932	Community		Positive		Negative		Gram-positive cocci		31		Negative		N/A		N/A		185	259	57	Sensitive		Sensitive		Intermediate		Resistant		Intermediate		Intermediate		Resistant		Absent		Absent		Absent		Absent		Absent		Absent
S0933	Community		Positive		Negative		Gram-positive cocci		22		Negative		N/A		N/A		52	268	36	Intermediate		Intermediate		Intermediate		Resistant		Intermediate		Intermediate		Intermediate		Absent		Absent		Absent		Absent		Absent		Absent
S0934	Hospital		Positive		Positive		Gram-positive cocci		33		Negative		N/A		N/A		118	291	0,6	Intermediate		Sensitive		Intermediate		Intermediate		Sensitive		Resistant		Resistant		Absent		Absent		Absent		Absent		Absent		Absent
S0935	Community		Positive		Negative		Gram-positive cocci		28		Negative		N/A		N/A		177	243	14	Resistant		Intermediate		Intermediate		Resistant		Intermediate		Intermediate		Resistant		Absent		Absent		Absent		Absent		Absent		Absent
S0936	Community		Positive		Negative		Gram-positive cocci		29		Negative		N/A		N/A		92	1,4	141	Intermediate		Sensitive		Resistant		Sensitive		Intermediate		Resistant		Resistant		Absent		Absent		Absent		Absent		Absent		Absent
S0937	Hospital		Positive		Positive		Gram-positive cocci		27		Negative		N/A		N/A		62	185	84	Sensitive		Sensitive		Sensitive		Sensitive		Resistant		Resistant		Intermediate		Absent		Absent		Absent		Absent		Absent		Absent
S0938	Hospital		Positive		Negative		Gram-positive cocci		28		Negative		N/A		N/A		184	167	121	Intermediate		Sensitive		Sensitive		Sensitive		Intermediate		Intermediate		Resistant		Absent		Absent		Absent		Absent		Absent		Absent
S0939	Community		Positive		Negative		Gram-positive cocci		30		Negative		N/A		N/A		156	399	193	Intermediate		Resistant		Intermediate		Resistant		Sensitive		Sensitive		Sensitive		Absent		Absent		Absent		Absent		Absent		Absent
S0940	Hospital		Positive		Positive		Gram-positive cocci		29		Negative		N/A		N/A		107	372	193	Sensitive		Sensitive		Sensitive		Intermediate		Sensitive		Resistant		Resistant		Absent		Absent		Absent		Absent		Absent		Absent
S0941	Community		Positive		Positive		Gram-positive cocci		26		Negative		N/A		N/A		66	164	132	Sensitive		Resistant		Intermediate		Resistant		Intermediate		Resistant		Resistant		Absent		Absent		Absent		Absent		Absent		Absent
S0942	Community		Positive		Negative		Gram-positive cocci		34		Negative		N/A		N/A		166	119	91	Intermediate		Resistant		Sensitive		Sensitive		Sensitive		Sensitive		Sensitive		Absent		Absent		Absent		Absent		Absent		Absent
S0943	Community		Positive		Positive		Gram-positive cocci		30		Negative		N/A		N/A		109	368	107	Sensitive		Resistant		Resistant		Resistant		Resistant		Resistant		Sensitive		Absent		Absent		Absent		Absent		Absent		Absent
S0944	Community		Positive		Positive		Gram-positive cocci		22		Negative		N/A		N/A		67	2,0	81	Intermediate		Sensitive		Intermediate		Resistant		Sensitive		Intermediate		Sensitive		Absent		Absent		Absent		Absent		Absent		Absent
S0945	Hospital		Positive		Positive		Gram-positive cocci		28		Negative		N/A		N/A		88	142	24	Resistant		Resistant		Resistant		Sensitive		Sensitive		Intermediate		Resistant		Absent		Absent		Absent		Absent		Absent		Absent
S0946	Community		Positive		Positive		Gram-positive cocci		25		Negative		N/A		N/A		72	285	88	Sensitive		Sensitive		Sensitive		Sensitive		Sensitive		Sensitive		Resistant		Absent		Absent		Absent		Absent		Absent		Absent
S0947	Community		Positive		Positive		Gram-positive cocci		33		Negative		N/A		N/A		163	288	156	Resistant		Resistant		Sensitive		Intermediate		Intermediate		Resistant		Resistant		Absent		Absent		Absent		Absent		Absent		Absent
S0948	Community		Positive		Negative		Gram-positive cocci		22		Negative		N/A		N/A		191	3,3	41	Resistant		Sensitive		Resistant		Intermediate		Intermediate		Intermediate		Intermediate		Absent		Absent		Absent		Absent		Absent		Absent
S0949	Hospital		Positive		Negative		Gram-positive cocci		23		Negative		N/A		N/A		124	337	12	Intermediate		Sensitive		Intermediate		Sensitive		Resistant		Sensitive		Intermediate		Absent		Absent		Absent		Absent		Absent		Absent
S0950	Community		Positive		Negative		Gram-positive cocci		32		Negative		N/A		N/A		181	356	155	Resistant		Sensitive		Intermediate		Sensitive		Resistant		Sensitive		Sensitive		Absent		Absent		Absent		Absent		Absent		Absent
S0951	Hospital		Positive		Positive		Gram-positive cocci		31		Negative		N/A		N/A		57	188	18	Intermediate		Resistant		Sensitive		Sensitive		Intermediate		Intermediate		Intermediate		Absent		Absent		Absent		Absent		Absent		Absent
S0952	Community		Positive		Positive		Gram-positive cocci		28		Negative		N/A		N/A		177	248	124	Resistant		Sensitive		Sensitive		Resistant		Sensitive		Intermediate		Resistant		Absent		Absent		Absent		Absent		Absent		Absent
S0953	Hospital		Positive		Negative		Gram-positive cocci		24		Negative		N/A		N/A		88	258	189	Resistant		Resistant		Resistant		Resistant		Intermediate		Intermediate		Resistant		Absent		Absent		Absent		Absent		Absent		Absent
S0954	Community		Positive		Positive		Gram-positive cocci		23		Negative		N/A		N/A		132	372	95	Sensitive		Sensitive		Intermediate		Resistant		Resistant		Sensitive		Intermediate		Absent		Absent		Absent		Absent		Absent		Absent
S0955	Community		Positive		Positive		Gram-positive cocci		31		Negative		N/A		N/A		64	146	58	Sensitive		Intermediate		Resistant		Resistant		Sensitive		Sensitive		Intermediate		Absent		Absent		Absent		Absent		Absent		Absent
S0956	Hospital		Positive		Positive		Gram-positive cocci		23		Negative		N/A		N/A		63	81	175	Intermediate		Resistant		Resistant		Sensitive		Intermediate		Resistant		Sensitive		Absent		Absent		Absent		Absent		Absent		Absent
S0957	Hospital		Positive		Positive		Gram-positive cocci		23		Negative		N/A		N/A		113	158	98	Resistant		Intermediate		Sensitive		Intermediate		Resistant		Resistant		Intermediate		Absent		Absent		Absent		Absent		Absent		Absent
S0958	Hospital		Positive		Negative		Gram-positive cocci		27		Negative		N/A		N/A		63	154	157	Sensitive		Intermediate		Intermediate		Resistant		Sensitive		Intermediate		Intermediate		Absent		Absent		Absent		Absent		Absent		Absent
S0959	Hospital		Positive		Positive		Gram-positive cocci		34		Negative		N/A		N/A		121	289	87	Resistant		Sensitive		Resistant		Intermediate		Sensitive		Intermediate		Intermediate		Absent		Absent		Absent		Absent		Absent		Absent
S0960	Community		Positive		Positive		Gram-positive cocci		25		Negative		N/A		N/A		185	79	32	Resistant		Resistant		Intermediate		Sensitive		Resistant		Resistant		Resistant		Absent		Absent		Absent		Absent		Absent		Absent
S0961	Community		Positive		Positive		Gram-positive cocci		29		Negative		N/A		N/A		144	106	29	Sensitive		Resistant		Sensitive		Sensitive		Intermediate		Resistant		Intermediate		Absent		Absent		Absent		Absent		Absent		Absent
S0962	Community		Positive		Negative		Gram-positive cocci		26		Negative		N/A		N/A		52	348	35	Resistant		Resistant		Intermediate		Intermediate		Resistant		Intermediate		Intermediate		Absent		Absent		Absent		Absent		Absent		Absent
S0963	Hospital		Positive		Negative		Gram-positive cocci		31		Negative		N/A		N/A		162	299	42	Resistant		Intermediate		Sensitive		Intermediate		Resistant		Resistant		Sensitive		Absent		Absent		Absent		Absent		Absent		Absent
S0964	Community		Positive		Negative		Gram-positive cocci		32		Negative		N/A		N/A		102	273	0,4	Resistant		Sensitive		Resistant		Resistant		Sensitive		Sensitive		Resistant		Absent		Absent		Absent		Absent		Absent		Absent
S0965	Community		Positive		Positive		Gram-positive cocci		22		Negative		N/A		N/A		56	396	0,5	Intermediate		Sensitive		Sensitive		Resistant		Sensitive		Intermediate		Intermediate		Absent		Absent		Absent		Absent		Absent		Absent
S0966	Hospital		Positive		Negative		Gram-positive cocci		24		Negative		N/A		N/A		105	323	143	Resistant		Intermediate		Resistant		Sensitive		Sensitive		Intermediate		Resistant		Absent		Absent		Absent		Absent		Absent		Absent
S0967	Community		Positive		Negative		Gram-positive cocci		22		Negative		N/A		N/A		178	234	31	Intermediate		Resistant		Resistant		Resistant		Resistant		Resistant		Resistant		Absent		Absent		Absent		Absent		Absent		Absent
S0968	Community		Positive		Positive		Gram-positive cocci		31		Negative		N/A		N/A		105	293	32	Intermediate		Resistant		Intermediate		Intermediate		Resistant		Resistant		Resistant		Absent		Absent		Absent		Absent		Absent		Absent
S0969	Community		Positive		Negative		Gram-positive cocci		22		Negative		N/A		N/A		67	171	45	Resistant		Resistant		Resistant		Sensitive		Resistant		Resistant		Sensitive		Absent		Absent		Absent		Absent		Absent		Absent
S0970	Community		Positive		Negative		Gram-positive cocci		23		Negative		N/A		N/A		161	202	47	Intermediate		Sensitive		Resistant		Intermediate		Resistant		Resistant		Sensitive		Absent		Absent		Absent		Absent		Absent		Absent
S0971	Hospital		Positive		Negative		Gram-positive cocci		24		Negative		N/A		N/A		1,2	322	189	Resistant		Resistant		Sensitive		Sensitive		Sensitive		Resistant		Resistant		Absent		Absent		Absent		Absent		Absent		Absent
S0972	Community		Positive		Positive		Gram-positive cocci		34		Negative		N/A		N/A		185	241	137	Intermediate		Sensitive		Intermediate		Intermediate		Resistant		Sensitive		Resistant		Absent		Absent		Absent		Absent		Absent		Absent
S0973	Community		Positive		Positive		Gram-positive cocci		26		Negative		N/A		N/A		157	2,0	171	Intermediate		Resistant		Intermediate		Intermediate		Intermediate		Intermediate		Resistant		Absent		Absent		Absent		Absent		Absent		Absent
S0974	Community		Positive		Positive		Gram-positive cocci		31		Negative		N/A		N/A		122	393	75	Sensitive		Intermediate		Intermediate		Intermediate		Intermediate		Intermediate		Intermediate		Absent		Absent		Absent		Absent		Absent		Absent
S0975	Community		Positive		Positive		Gram-positive cocci		22		Negative		N/A		N/A		73	63	1,6	Sensitive		Intermediate		Sensitive		Resistant		Resistant		Intermediate		Sensitive		Absent		Absent		Absent		Absent		Absent		Absent
S0976	Hospital		Positive		Positive		Gram-positive cocci		25		Negative		N/A		N/A		1,9	383	142	Resistant		Resistant		Resistant		Sensitive		Intermediate		Resistant		Intermediate		Absent		Absent		Absent		Absent		Absent		Absent
S0977	Community		Positive		Negative		Gram-positive cocci		23		Negative		N/A		N/A		191	77	72	Intermediate		Sensitive		Sensitive		Sensitive		Resistant		Sensitive		Resistant		Absent		Absent		Absent		Absent		Absent		Absent
S0978	Community		Positive		Negative		Gram-positive cocci		32		Negative		N/A		N/A		82	348	196	Resistant		Intermediate		Resistant		Sensitive		Sensitive		Intermediate		Resistant		Absent		Absent		Absent		Absent		Absent		Absent
S0979	Hospital		Positive		Negative		Gram-positive cocci		28		Negative		N/A		N/A		88	121	63	Sensitive		Resistant		Resistant		Sensitive		Intermediate		Intermediate		Resistant		Absent		Absent		Absent		Absent		Absent		Absent
S0980	Hospital		Positive		Negative		Gram-positive cocci		26		Negative		N/A		N/A		59	104	148	Sensitive		Resistant		Resistant		Sensitive		Intermediate		Intermediate		Sensitive		Absent		Absent		Absent		Absent		Absent		Absent
S0981	Community		Positive		Positive		Gram-positive cocci		33		Negative		N/A		N/A		192	381	22	Intermediate		Sensitive		Resistant		Sensitive		Intermediate		Intermediate		Intermediate		Absent		Absent		Absent		Absent		Absent		Absent
S0982	Community		Positive		Negative		Gram-positive cocci		30		Negative		N/A		N/A		88	171	54	Resistant		Sensitive		Resistant		Sensitive		Resistant		Intermediate		Resistant		Absent		Absent		Absent		Absent		Absent		Absent
S0983	Community		Positive		Positive		Gram-positive cocci		28		Negative		N/A		N/A		145	98	112	Resistant		Resistant		Sensitive		Resistant		Sensitive		Intermediate		Resistant		Absent		Absent		Absent		Absent		Absent		Absent
S0984	Hospital		Positive		Negative		Gram-positive cocci		29		Negative		N/A		N/A		109	369	1,4	Resistant		Intermediate		Sensitive		Sensitive		Intermediate		Resistant		Sensitive		Absent		Absent		Absent		Absent		Absent		Absent
S0985	Community		Positive		Negative		Gram-positive cocci		25		Negative		N/A		N/A		123	123	133	Sensitive		Resistant		Sensitive		Sensitive		Sensitive		Sensitive		Sensitive		Absent		Absent		Absent		Absent		Absent		Absent
S0986	Hospital		Positive		Negative		Gram-positive cocci		32		Negative		N/A		N/A		97	0,7	98	Intermediate		Resistant		Intermediate		Resistant		Intermediate		Intermediate		Intermediate		Absent		Absent		Absent		Absent		Absent		Absent
S0987	Community		Positive		Positive		Gram-positive cocci		28		Negative		N/A		N/A		116	234	94	Intermediate		Intermediate		Sensitive		Sensitive		Resistant		Intermediate		Sensitive		Absent		Absent		Absent		Absent		Absent		Absent
S0988	Community		Positive		Negative		Gram-positive cocci		31		Negative		N/A		N/A		73	222	1,6	Resistant		Intermediate		Sensitive		Resistant		Sensitive		Sensitive		Resistant		Absent		Absent		Absent		Absent		Absent		Absent
S0989	Hospital		Positive		Negative		Gram-positive cocci		27		Negative		N/A		N/A		183	248	133	Intermediate		Sensitive		Intermediate		Resistant		Sensitive		Resistant		Sensitive		Absent		Absent		Absent		Absent		Absent		Absent
S0990	Community		Positive		Positive		Gram-positive cocci		30		Negative		N/A		N/A		197	364	179	Resistant		Sensitive		Sensitive		Intermediate		Resistant		Intermediate		Resistant		Absent		Absent		Absent		Absent		Absent		Absent
S0991	Hospital		Positive		Positive		Gram-positive cocci		30		Negative		N/A		N/A		75	169	33	Resistant		Intermediate		Resistant		Sensitive		Intermediate		Intermediate		Intermediate		Absent		Absent		Absent		Absent		Absent		Absent
S0992	Hospital		Positive		Negative		Gram-positive cocci		28		Negative		N/A		N/A		132	181	122	Resistant		Intermediate		Intermediate		Sensitive		Intermediate		Resistant		Resistant		Absent		Absent		Absent		Absent		Absent		Absent
S0993	Hospital		Positive		Negative		Gram-positive cocci		24		Negative		N/A		N/A		102	101	43	Sensitive		Sensitive		Intermediate		Resistant		Resistant		Sensitive		Resistant		Absent		Absent		Absent		Absent		Absent		Absent
S0994	Community		Positive		Positive		Gram-positive cocci		32		Negative		N/A		N/A		124	73	166	Intermediate		Intermediate		Sensitive		Resistant		Intermediate		Resistant		Sensitive		Absent		Absent		Absent		Absent		Absent		Absent
S0995	Community		Positive		Positive		Gram-positive cocci		30		Negative		N/A		N/A		164	301	89	Sensitive		Resistant		Intermediate		Sensitive		Resistant		Intermediate		Intermediate		Absent		Absent		Absent		Absent		Absent		Absent
S0996	Hospital		Positive		Negative		Gram-positive cocci		25		Negative		N/A		N/A		173	333	192	Sensitive		Intermediate		Resistant		Resistant		Sensitive		Sensitive		Intermediate		Absent		Absent		Absent		Absent		Absent		Absent
S0997	Hospital		Positive		Negative		Gram-positive cocci		25		Negative		N/A		N/A		166	268	126	Intermediate		Intermediate		Resistant		Resistant		Resistant		Resistant		Resistant		Absent		Absent		Absent		Absent		Absent		Absent
S0998	Hospital		Positive		Positive		Gram-positive cocci		29		Negative		N/A		N/A		135	3,1	78	Sensitive		Intermediate		Sensitive		Sensitive		Resistant		Resistant		Resistant		Absent		Absent		Absent		Absent		Absent		Absent
S0999	Community		Positive		Positive		Gram-positive cocci		27		Negative		N/A		N/A		146	312	98	Intermediate		Intermediate		Sensitive		Sensitive		Sensitive		Resistant		Resistant		Absent		Absent		Absent		Absent		Absent		Absent
S1000	Hospital		Positive		Positive		Gram-positive cocci		24		Negative		N/A		N/A		62	214	83	Sensitive		Sensitive		Sensitive		Resistant		Resistant		Intermediate		Sensitive		Absent		Absent		Absent		Absent		Absent		Absent
S1001	Hospital		Positive		Positive		Gram-positive cocci		29		Negative		N/A		N/A		89	86	23	Resistant		Intermediate		Sensitive		Resistant		Resistant		Sensitive		Intermediate		Absent		Absent		Absent		Absent		Absent		Absent
S1002	Hospital		Positive		Positive		Gram-positive cocci		29		Negative		N/A		N/A		96	1,9	18	Sensitive		Sensitive		Resistant		Resistant		Intermediate		Resistant		Resistant		Absent		Absent		Absent		Absent		Absent		Absent
S1003	Community		Positive		Negative		Gram-positive cocci		29		Negative		N/A		N/A		87	293	74	Resistant		Intermediate		Sensitive		Sensitive		Intermediate		Intermediate		Resistant		Absent		Absent		Absent		Absent		Absent		Absent
S1004	Hospital		Positive		Positive		Gram-positive cocci		27		Negative		N/A		N/A		159	166	26	Intermediate		Resistant		Resistant		Intermediate		Resistant		Resistant		Intermediate		Absent		Absent		Absent		Absent		Absent		Absent
S1005	Hospital		Positive		Negative		Gram-positive cocci		31		Negative		N/A		N/A		159	393	184	Sensitive		Intermediate		Resistant		Intermediate		Resistant		Intermediate		Intermediate		Absent		Absent		Absent		Absent		Absent		Absent
S1006	Community		Positive		Negative		Gram-positive cocci		23		Negative		N/A		N/A		1,0	172	127	Resistant		Intermediate		Sensitive		Resistant		Resistant		Sensitive		Sensitive		Absent		Absent		Absent		Absent		Absent		Absent
S1007	Hospital		Positive		Positive		Gram-positive cocci		30		Negative		N/A		N/A		151	328	57	Sensitive		Intermediate		Resistant		Sensitive		Resistant		Resistant		Sensitive		Absent		Absent		Absent		Absent		Absent		Absent
S1008	Hospital		Positive		Negative		Gram-positive cocci		31		Negative		N/A		N/A		0,9	212	115	Resistant		Intermediate		Resistant		Intermediate		Sensitive		Sensitive		Sensitive		Absent		Absent		Absent		Absent		Absent		Absent
S1009	Community		Positive		Positive		Gram-positive cocci		23		Negative		N/A		N/A		182	146	194	Sensitive		Resistant		Resistant		Sensitive		Intermediate		Intermediate		Resistant		Absent		Absent		Absent		Absent		Absent		Absent
S1010	Hospital		Positive		Negative		Gram-positive cocci		26		Negative		N/A		N/A		153	64	129	Intermediate		Resistant		Resistant		Sensitive		Sensitive		Intermediate		Intermediate		Absent		Absent		Absent		Absent		Absent		Absent
S1011	Community		Positive		Positive		Gram-positive cocci		30		Negative		N/A		N/A		66	108	91	Intermediate		Sensitive		Intermediate		Sensitive		Resistant		Intermediate		Intermediate		Absent		Absent		Absent		Absent		Absent		Absent
S1012	Hospital		Positive		Positive		Gram-positive cocci		30		Negative		N/A		N/A		64	311	133	Intermediate		Sensitive		Resistant		Sensitive		Sensitive		Resistant		Sensitive		Absent		Absent		Absent		Absent		Absent		Absent
S1013	Community		Positive		Positive		Gram-positive cocci		28		Negative		N/A		N/A		147	289	28	Resistant		Sensitive		Sensitive		Sensitive		Resistant		Sensitive		Sensitive		Absent		Absent		Absent		Absent		Absent		Absent
S1014	Community		Positive		Negative		Gram-positive cocci		25		Negative		N/A		N/A		118	184	0,1	Intermediate		Resistant		Sensitive		Intermediate		Sensitive		Intermediate		Intermediate		Absent		Absent		Absent		Absent		Absent		Absent
S1015	Community		Positive		Positive		Gram-positive cocci		27		Negative		N/A		N/A		198	166	138	Intermediate		Intermediate		Intermediate		Resistant		Resistant		Resistant		Resistant		Absent		Absent		Absent		Absent		Absent		Absent
S1016	Community		Positive		Positive		Gram-positive cocci		33		Negative		N/A		N/A		175	106	35	Sensitive		Sensitive		Sensitive		Resistant		Sensitive		Sensitive		Resistant		Absent		Absent		Absent		Absent		Absent		Absent
S1017	Community		Positive		Negative		Gram-positive cocci		23		Negative		N/A		N/A		93	216	196	Intermediate		Intermediate		Intermediate		Intermediate		Sensitive		Sensitive		Resistant		Absent		Absent		Absent		Absent		Absent		Absent
S1018	Community		Positive		Positive		Gram-positive cocci		26		Negative		N/A		N/A		158	321	111	Sensitive		Intermediate		Sensitive		Sensitive		Resistant		Resistant		Sensitive		Absent		Absent		Absent		Absent		Absent		Absent
S1019	Community		Positive		Positive		Gram-positive cocci		34		Negative		N/A		N/A		87	121	155	Intermediate		Intermediate		Sensitive		Resistant		Sensitive		Resistant		Resistant		Absent		Absent		Absent		Absent		Absent		Absent
S1020	Community		Positive		Positive		Gram-positive cocci		28		Negative		N/A		N/A		61	127	122	Sensitive		Resistant		Sensitive		Intermediate		Intermediate		Sensitive		Resistant		Absent		Absent		Absent		Absent		Absent		Absent
S1021	Community		Positive		Positive		Gram-positive cocci		32		Negative		N/A		N/A		164	76	66	Sensitive		Sensitive		Resistant		Resistant		Sensitive		Intermediate		Sensitive		Absent		Absent		Absent		Absent		Absent		Absent
S1022	Hospital		Positive		Positive		Gram-positive cocci		23		Negative		N/A		N/A		125	125	18	Resistant		Resistant		Sensitive		Intermediate		Intermediate		Resistant		Resistant		Absent		Absent		Absent		Absent		Absent		Absent
S1023	Hospital		Positive		Negative		Gram-positive cocci		25		Negative		N/A		N/A		138	209	164	Sensitive		Intermediate		Sensitive		Intermediate		Sensitive		Intermediate		Sensitive		Absent		Absent		Absent		Absent		Absent		Absent
S1024	Community		Positive		Negative		Gram-positive cocci		22		Negative		N/A		N/A		144	338	0,3	Resistant		Intermediate		Intermediate		Intermediate		Sensitive		Resistant		Sensitive		Absent		Absent		Absent		Absent		Absent		Absent
S1025	Community		Positive		Positive		Gram-positive cocci		24		Negative		N/A		N/A		1,2	81	1,3	Sensitive		Intermediate		Resistant		Resistant		Sensitive		Intermediate		Sensitive		Absent		Absent		Absent		Absent		Absent		Absent
S1026	Hospital		Positive		Positive		Gram-positive cocci		22		Negative		N/A		N/A		199	112	42	Resistant		Resistant		Resistant		Resistant		Sensitive		Resistant		Sensitive		Absent		Absent		Absent		Absent		Absent		Absent
S1027	Hospital		Positive		Positive		Gram-positive cocci		28		Negative		N/A		N/A		54	321	101	Intermediate		Intermediate		Intermediate		Intermediate		Sensitive		Intermediate		Resistant		Absent		Absent		Absent		Absent		Absent		Absent
S1028	Hospital		Positive		Positive		Gram-positive cocci		34		Negative		N/A		N/A		114	318	69	Intermediate		Resistant		Intermediate		Sensitive		Intermediate		Resistant		Sensitive		Absent		Absent		Absent		Absent		Absent		Absent
S1029	Community		Positive		Positive		Gram-positive cocci		28		Negative		N/A		N/A		188	178	34	Resistant		Resistant		Resistant		Intermediate		Intermediate		Resistant		Sensitive		Absent		Absent		Absent		Absent		Absent		Absent
S1030	Hospital		Positive		Positive		Gram-positive cocci		27		Negative		N/A		N/A		147	107	162	Resistant		Sensitive		Intermediate		Intermediate		Resistant		Intermediate		Resistant		Absent		Absent		Absent		Absent		Absent		Absent
S1031	Hospital		Positive		Negative		Gram-positive cocci		32		Negative		N/A		N/A		192	197	1,6	Intermediate		Resistant		Intermediate		Sensitive		Resistant		Sensitive		Resistant		Absent		Absent		Absent		Absent		Absent		Absent
S1032	Community		Positive		Positive		Gram-positive cocci		26		Negative		N/A		N/A		165	239	188	Resistant		Intermediate		Sensitive		Sensitive		Sensitive		Resistant		Intermediate		Absent		Absent		Absent		Absent		Absent		Absent
S1033	Hospital		Positive		Positive		Gram-positive cocci		30		Negative		N/A		N/A		158	141	154	Intermediate		Sensitive		Sensitive		Resistant		Resistant		Intermediate		Sensitive		Absent		Absent		Absent		Absent		Absent		Absent
S1034	Community		Positive		Positive		Gram-positive cocci		29		Negative		N/A		N/A		188	206	149	Resistant		Intermediate		Sensitive		Intermediate		Resistant		Intermediate		Resistant		Absent		Absent		Absent		Absent		Absent		Absent
S1035	Hospital		Positive		Positive		Gram-positive cocci		23		Negative		N/A		N/A		81	152	32	Resistant		Sensitive		Resistant		Intermediate		Sensitive		Intermediate		Intermediate		Absent		Absent		Absent		Absent		Absent		Absent
S1036	Hospital		Positive		Positive		Gram-positive cocci		26		Negative		N/A		N/A		162	204	8	Resistant		Intermediate		Sensitive		Sensitive		Resistant		Sensitive		Sensitive		Absent		Absent		Absent		Absent		Absent		Absent
S1037	Community		Positive		Negative		Gram-positive cocci		32		Negative		N/A		N/A		186	388	1,9	Resistant		Intermediate		Sensitive		Intermediate		Intermediate		Intermediate		Resistant		Absent		Absent		Absent		Absent		Absent		Absent
S1038	Community		Positive		Positive		Gram-positive cocci		22		Negative		N/A		N/A		97	97	104	Resistant		Resistant		Sensitive		Resistant		Sensitive		Sensitive		Intermediate		Absent		Absent		Absent		Absent		Absent		Absent
S1039	Hospital		Positive		Negative		Gram-positive cocci		31		Negative		N/A		N/A		146	3,7	192	Sensitive		Sensitive		Sensitive		Sensitive		Resistant		Sensitive		Resistant		Absent		Absent		Absent		Absent		Absent		Absent
S1040	Hospital		Positive		Negative		Gram-positive cocci		24		Negative		N/A		N/A		105	231	89	Intermediate		Intermediate		Intermediate		Intermediate		Sensitive		Intermediate		Intermediate		Absent		Absent		Absent		Absent		Absent		Absent
S1041	Community		Positive		Positive		Gram-positive cocci		33		Negative		N/A		N/A		109	1,8	123	Resistant		Resistant		Sensitive		Resistant		Sensitive		Intermediate		Intermediate		Absent		Absent		Absent		Absent		Absent		Absent
S1042	Community		Positive		Negative		Gram-positive cocci		30		Negative		N/A		N/A		118	1,4	45	Sensitive		Resistant		Intermediate		Intermediate		Sensitive		Sensitive		Intermediate		Absent		Absent		Absent		Absent		Absent		Absent
S1043	Hospital		Positive		Positive		Gram-positive cocci		27		Negative		N/A		N/A		115	278	43	Sensitive		Sensitive		Sensitive		Intermediate		Resistant		Intermediate		Sensitive		Absent		Absent		Absent		Absent		Absent		Absent
S1044	Hospital		Positive		Positive		Gram-positive cocci		33		Negative		N/A		N/A		168	267	139	Resistant		Resistant		Sensitive		Intermediate		Sensitive		Intermediate		Resistant		Absent		Absent		Absent		Absent		Absent		Absent
S1045	Hospital		Positive		Negative		Gram-positive cocci		24		Negative		N/A		N/A		106	122	35	Sensitive		Resistant		Intermediate		Intermediate		Resistant		Resistant		Resistant		Absent		Absent		Absent		Absent		Absent		Absent
S1046	Hospital		Positive		Positive		Gram-positive cocci		26		Negative		N/A		N/A		164	1,8	88	Resistant		Sensitive		Resistant		Resistant		Resistant		Resistant		Intermediate		Absent		Absent		Absent		Absent		Absent		Absent
S1047	Community		Positive		Negative		Gram-positive cocci		24		Negative		N/A		N/A		146	256	0,9	Intermediate		Resistant		Intermediate		Sensitive		Sensitive		Sensitive		Sensitive		Absent		Absent		Absent		Absent		Absent		Absent
S1048	Community		Positive		Positive		Gram-positive cocci		28		Negative		N/A		N/A		189	71	116	Sensitive		Intermediate		Intermediate		Resistant		Intermediate		Intermediate		Resistant		Absent		Absent		Absent		Absent		Absent		Absent
S1049	Hospital		Positive		Positive		Gram-positive cocci		23		Negative		N/A		N/A		93	104	106	Intermediate		Intermediate		Resistant		Resistant		Resistant		Sensitive		Resistant		Absent		Absent		Absent		Absent		Absent		Absent
S1050	Hospital		Positive		Positive		Gram-positive cocci		32		Negative		N/A		N/A		121	0,7	152	Sensitive		Resistant		Sensitive		Sensitive		Intermediate		Resistant		Sensitive		Absent		Absent		Absent		Absent		Absent		Absent
S1051	Community		Positive		Positive		Gram-positive cocci		31		Negative		N/A		N/A		1,3	179	133	Intermediate		Sensitive		Sensitive		Intermediate		Intermediate		Intermediate		Resistant		Absent		Absent		Absent		Absent		Absent		Absent
S1052	Community		Positive		Negative		Gram-positive cocci		32		Negative		N/A		N/A		186	285	196	Resistant		Intermediate		Intermediate		Resistant		Resistant		Resistant		Resistant		Absent		Absent		Absent		Absent		Absent		Absent
S1053	Community		Positive		Positive		Gram-positive cocci		22		Negative		N/A		N/A		187	102	172	Intermediate		Resistant		Resistant		Intermediate		Resistant		Sensitive		Sensitive		Absent		Absent		Absent		Absent		Absent		Absent
S1054	Community		Positive		Negative		Gram-positive cocci		30		Negative		N/A		N/A		1,9	51	103	Intermediate		Sensitive		Intermediate		Intermediate		Intermediate		Resistant		Resistant		Absent		Absent		Absent		Absent		Absent		Absent
S1055	Hospital		Positive		Negative		Gram-positive cocci		28		Negative		N/A		N/A		149	362	195	Intermediate		Resistant		Intermediate		Intermediate		Sensitive		Sensitive		Intermediate		Absent		Absent		Absent		Absent		Absent		Absent
S1056	Community		Positive		Positive		Gram-positive cocci		31		Negative		N/A		N/A		122	261	49	Sensitive		Sensitive		Intermediate		Sensitive		Intermediate		Resistant		Resistant		Absent		Absent		Absent		Absent		Absent		Absent
S1057	Community		Positive		Positive		Gram-positive cocci		28		Negative		N/A		N/A		106	215	127	Resistant		Sensitive		Intermediate		Intermediate		Sensitive		Intermediate		Sensitive		Absent		Absent		Absent		Absent		Absent		Absent
S1058	Hospital		Positive		Negative		Gram-positive cocci		28		Negative		N/A		N/A		176	278	15	Intermediate		Sensitive		Sensitive		Sensitive		Intermediate		Resistant		Sensitive		Absent		Absent		Absent		Absent		Absent		Absent
S1059	Hospital		Positive		Negative		Gram-positive cocci		23		Negative		N/A		N/A		117	379	56	Intermediate		Intermediate		Sensitive		Sensitive		Resistant		Sensitive		Intermediate		Absent		Absent		Absent		Absent		Absent		Absent
S1060	Hospital		Positive		Positive		Gram-positive cocci		32		Negative		N/A		N/A		1,6	327	93	Resistant		Resistant		Resistant		Intermediate		Resistant		Resistant		Sensitive		Absent		Absent		Absent		Absent		Absent		Absent
S1061	Hospital		Positive		Negative		Gram-positive cocci		24		Negative		N/A		N/A		123	108	47	Sensitive		Sensitive		Resistant		Intermediate		Sensitive		Sensitive		Sensitive		Absent		Absent		Absent		Absent		Absent		Absent
S1062	Hospital		Positive		Positive		Gram-positive cocci		31		Negative		N/A		N/A		53	346	142	Resistant		Sensitive		Resistant		Intermediate		Sensitive		Resistant		Intermediate		Absent		Absent		Absent		Absent		Absent		Absent
S1063	Community		Positive		Positive		Gram-positive cocci		32		Negative		N/A		N/A		158	116	54	Resistant		Intermediate		Sensitive		Resistant		Sensitive		Intermediate		Sensitive		Absent		Absent		Absent		Absent		Absent		Absent
S1064	Hospital		Positive		Positive		Gram-positive cocci		32		Negative		N/A		N/A		147	157	59	Intermediate		Sensitive		Resistant		Resistant		Sensitive		Resistant		Resistant		Absent		Absent		Absent		Absent		Absent		Absent
S1065	Community		Positive		Negative		Gram-positive cocci		26		Negative		N/A		N/A		159	222	0,1	Intermediate		Resistant		Resistant		Intermediate		Sensitive		Resistant		Intermediate		Absent		Absent		Absent		Absent		Absent		Absent
S1066	Hospital		Positive		Positive		Gram-positive cocci		31		Negative		N/A		N/A		134	225	164	Sensitive		Sensitive		Resistant		Intermediate		Intermediate		Sensitive		Sensitive		Absent		Absent		Absent		Absent		Absent		Absent
S1067	Hospital		Positive		Negative		Gram-positive cocci		34		Negative		N/A		N/A		142	317	28	Sensitive		Intermediate		Sensitive		Sensitive		Sensitive		Sensitive		Intermediate		Absent		Absent		Absent		Absent		Absent		Absent
S1068	Community		Positive		Positive		Gram-positive cocci		29		Negative		N/A		N/A		144	377	93	Resistant		Intermediate		Resistant		Resistant		Resistant		Resistant		Intermediate		Absent		Absent		Absent		Absent		Absent		Absent
S1069	Hospital		Positive		Positive		Gram-positive cocci		32		Negative		N/A		N/A		0,6	212	0,4	Intermediate		Sensitive		Intermediate		Sensitive		Resistant		Sensitive		Sensitive		Absent		Absent		Absent		Absent		Absent		Absent
S1070	Hospital		Positive		Negative		Gram-positive cocci		27		Negative		N/A		N/A		146	364	183	Sensitive		Resistant		Resistant		Resistant		Sensitive		Intermediate		Resistant		Absent		Absent		Absent		Absent		Absent		Absent
S1071	Community		Positive		Positive		Gram-positive cocci		24		Negative		N/A		N/A		178	293	66	Intermediate		Intermediate		Sensitive		Intermediate		Intermediate		Resistant		Sensitive		Absent		Absent		Absent		Absent		Absent		Absent
S1072	Community		Positive		Negative		Gram-positive cocci		30		Negative		N/A		N/A		0,8	223	34	Sensitive		Sensitive		Intermediate		Sensitive		Resistant		Resistant		Sensitive		Absent		Absent		Absent		Absent		Absent		Absent
S1073	Community		Positive		Positive		Gram-positive cocci		28		Negative		N/A		N/A		142	306	98	Sensitive		Sensitive		Sensitive		Resistant		Resistant		Resistant		Intermediate		Absent		Absent		Absent		Absent		Absent		Absent
S1074	Community		Positive		Positive		Gram-positive cocci		33		Negative		N/A		N/A		1,3	195	132	Resistant		Resistant		Intermediate		Intermediate		Resistant		Intermediate		Intermediate		Absent		Absent		Absent		Absent		Absent		Absent
S1075	Community		Positive		Negative		Gram-positive cocci		23		Negative		N/A		N/A		67	242	172	Sensitive		Resistant		Sensitive		Sensitive		Intermediate		Intermediate		Sensitive		Absent		Absent		Absent		Absent		Absent		Absent
S1076	Hospital		Positive		Positive		Gram-positive cocci		33		Negative		N/A		N/A		71	1,7	73	Intermediate		Resistant		Resistant		Resistant		Sensitive		Resistant		Sensitive		Absent		Absent		Absent		Absent		Absent		Absent
S1077	Hospital		Positive		Negative		Gram-positive cocci		34		Negative		N/A		N/A		101	148	46	Intermediate		Resistant		Intermediate		Resistant		Resistant		Intermediate		Resistant		Absent		Absent		Absent		Absent		Absent		Absent
S1078	Community		Positive		Negative		Gram-positive cocci		27		Negative		N/A		N/A		197	1,8	1,3	Intermediate		Sensitive		Sensitive		Resistant		Intermediate		Sensitive		Intermediate		Absent		Absent		Absent		Absent		Absent		Absent
S1079	Hospital		Positive		Negative		Gram-positive cocci		31		Negative		N/A		N/A		198	298	128	Intermediate		Intermediate		Resistant		Resistant		Sensitive		Intermediate		Sensitive		Absent		Absent		Absent		Absent		Absent		Absent
S1080	Community		Positive		Positive		Gram-positive cocci		23		Negative		N/A		N/A		157	381	82	Intermediate		Resistant		Sensitive		Intermediate		Intermediate		Intermediate		Intermediate		Absent		Absent		Absent		Absent		Absent		Absent
S1081	Hospital		Positive		Negative		Gram-positive cocci		32		Negative		N/A		N/A		1,1	293	133	Sensitive		Intermediate		Sensitive		Intermediate		Sensitive		Resistant		Sensitive		Absent		Absent		Absent		Absent		Absent		Absent
S1082	Community		Positive		Positive		Gram-positive cocci		30		Negative		N/A		N/A		95	1,0	154	Resistant		Sensitive		Resistant		Resistant		Sensitive		Intermediate		Intermediate		Absent		Absent		Absent		Absent		Absent		Absent
S1083	Community		Positive		Positive		Gram-positive cocci		34		Negative		N/A		N/A		119	59	63	Intermediate		Resistant		Intermediate		Intermediate		Sensitive		Sensitive		Sensitive		Absent		Absent		Absent		Absent		Absent		Absent
S1084	Hospital		Positive		Positive		Gram-positive cocci		31		Negative		N/A		N/A		0,9	331	143	Sensitive		Intermediate		Sensitive		Sensitive		Resistant		Intermediate		Sensitive		Absent		Absent		Absent		Absent		Absent		Absent
S1085	Community		Positive		Negative		Gram-positive cocci		32		Negative		N/A		N/A		164	248	12	Resistant		Sensitive		Intermediate		Intermediate		Intermediate		Intermediate		Resistant		Absent		Absent		Absent		Absent		Absent		Absent
S1086	Community		Positive		Negative		Gram-positive cocci		29		Negative		N/A		N/A		77	189	101	Intermediate		Intermediate		Intermediate		Sensitive		Intermediate		Intermediate		Resistant		Absent		Absent		Absent		Absent		Absent		Absent
S1087	Hospital		Positive		Positive		Gram-positive cocci		33		Negative		N/A		N/A		153	93	23	Resistant		Sensitive		Resistant		Intermediate		Intermediate		Intermediate		Intermediate		Absent		Absent		Absent		Absent		Absent		Absent
S1088	Hospital		Positive		Negative		Gram-positive cocci		22		Negative		N/A		N/A		1,8	237	62	Sensitive		Resistant		Resistant		Intermediate		Sensitive		Sensitive		Intermediate		Absent		Absent		Absent		Absent		Absent		Absent
S1089	Hospital		Positive		Positive		Gram-positive cocci		26		Negative		N/A		N/A		192	272	93	Resistant		Sensitive		Sensitive		Intermediate		Intermediate		Sensitive		Sensitive		Absent		Absent		Absent		Absent		Absent		Absent
S1090	Hospital		Positive		Positive		Gram-positive cocci		31		Negative		N/A		N/A		119	131	141	Intermediate		Resistant		Intermediate		Sensitive		Resistant		Resistant		Intermediate		Absent		Absent		Absent		Absent		Absent		Absent
S1091	Community		Positive		Negative		Gram-positive cocci		28		Negative		N/A		N/A		53	269	119	Resistant		Intermediate		Resistant		Sensitive		Sensitive		Resistant		Intermediate		Absent		Absent		Absent		Absent		Absent		Absent
S1092	Hospital		Positive		Positive		Gram-positive cocci		23		Negative		N/A		N/A		56	366	195	Resistant		Resistant		Resistant		Sensitive		Resistant		Intermediate		Sensitive		Absent		Absent		Absent		Absent		Absent		Absent
S1093	Hospital		Positive		Positive		Gram-positive cocci		31		Negative		N/A		N/A		69	76	175	Resistant		Resistant		Sensitive		Intermediate		Resistant		Resistant		Intermediate		Absent		Absent		Absent		Absent		Absent		Absent
S1094	Hospital		Positive		Negative		Gram-positive cocci		27		Negative		N/A		N/A		111	0,9	138	Resistant		Intermediate		Resistant		Intermediate		Resistant		Sensitive		Resistant		Absent		Absent		Absent		Absent		Absent		Absent
S1095	Hospital		Positive		Positive		Gram-positive cocci		26		Negative		N/A		N/A		0,5	348	24	Resistant		Sensitive		Intermediate		Intermediate		Resistant		Sensitive		Resistant		Absent		Absent		Absent		Absent		Absent		Absent
S1096	Community		Positive		Positive		Gram-positive cocci		32		Negative		N/A		N/A		1,4	283	11	Sensitive		Resistant		Intermediate		Intermediate		Intermediate		Sensitive		Intermediate		Absent		Absent		Absent		Absent		Absent		Absent
S1097	Community		Positive		Positive		Gram-positive cocci		28		Negative		N/A		N/A		1,9	265	168	Intermediate		Resistant		Resistant		Intermediate		Sensitive		Resistant		Sensitive		Absent		Absent		Absent		Absent		Absent		Absent
S1098	Hospital		Positive		Positive		Gram-positive cocci		27		Negative		N/A		N/A		59	146	98	Sensitive		Resistant		Sensitive		Intermediate		Sensitive		Resistant		Sensitive		Absent		Absent		Absent		Absent		Absent		Absent
S1099	Community		Positive		Negative		Gram-positive cocci		34		Negative		N/A		N/A		156	221	173	Intermediate		Resistant		Intermediate		Sensitive		Intermediate		Intermediate		Resistant		Absent		Absent		Absent		Absent		Absent		Absent
S1100	Hospital		Positive		Positive		Gram-positive cocci		27		Negative		N/A		N/A		104	192	156	Resistant		Resistant		Intermediate		Sensitive		Resistant		Sensitive		Resistant		Absent		Absent		Absent		Absent		Absent		Absent
S1101	Hospital		Positive		Positive		Gram-positive cocci		23		Negative		N/A		N/A		99	311	174	Intermediate		Intermediate		Intermediate		Intermediate		Intermediate		Resistant		Sensitive		Absent		Absent		Absent		Absent		Absent		Absent
S1102	Hospital		Positive		Negative		Gram-positive cocci		29		Negative		N/A		N/A		98	236	0,6	Sensitive		Intermediate		Sensitive		Sensitive		Intermediate		Intermediate		Resistant		Absent		Absent		Absent		Absent		Absent		Absent
S1103	Hospital		Positive		Negative		Gram-positive cocci		32		Negative		N/A		N/A		67	285	123	Intermediate		Resistant		Intermediate		Resistant		Resistant		Resistant		Intermediate		Absent		Absent		Absent		Absent		Absent		Absent
S1104	Hospital		Positive		Negative		Gram-positive cocci		29		Negative		N/A		N/A		144	312	31	Intermediate		Sensitive		Intermediate		Resistant		Resistant		Sensitive		Intermediate		Absent		Absent		Absent		Absent		Absent		Absent
S1105	Community		Positive		Positive		Gram-positive cocci		29		Negative		N/A		N/A		0,7	58	93	Intermediate		Resistant		Intermediate		Intermediate		Intermediate		Resistant		Resistant		Absent		Absent		Absent		Absent		Absent		Absent
S1106	Community		Positive		Positive		Gram-positive cocci		23		Negative		N/A		N/A		1,3	283	58	Resistant		Sensitive		Sensitive		Sensitive		Resistant		Intermediate		Intermediate		Absent		Absent		Absent		Absent		Absent		Absent
S1107	Community		Positive		Negative		Gram-positive cocci		26		Negative		N/A		N/A		108	261	79	Intermediate		Sensitive		Sensitive		Resistant		Resistant		Sensitive		Intermediate		Absent		Absent		Absent		Absent		Absent		Absent
S1108	Hospital		Positive		Negative		Gram-positive cocci		31		Negative		N/A		N/A		168	73	136	Sensitive		Intermediate		Intermediate		Intermediate		Resistant		Resistant		Sensitive		Absent		Absent		Absent		Absent		Absent		Absent
S1109	Hospital		Positive		Positive		Gram-positive cocci		24		Negative		N/A		N/A		183	295	137	Sensitive		Sensitive		Resistant		Sensitive		Resistant		Resistant		Intermediate		Absent		Absent		Absent		Absent		Absent		Absent
S1110	Community		Positive		Negative		Gram-positive cocci		33		Negative		N/A		N/A		149	232	63	Intermediate		Sensitive		Resistant		Intermediate		Resistant		Resistant		Resistant		Absent		Absent		Absent		Absent		Absent		Absent
S1111	Community		Positive		Positive		Gram-positive cocci		23		Negative		N/A		N/A		185	205	31	Intermediate		Resistant		Resistant		Resistant		Sensitive		Sensitive		Intermediate		Absent		Absent		Absent		Absent		Absent		Absent
S1112	Hospital		Positive		Positive		Gram-positive cocci		22		Negative		N/A		N/A		189	104	44	Intermediate		Resistant		Intermediate		Resistant		Intermediate		Resistant		Intermediate		Absent		Absent		Absent		Absent		Absent		Absent
S1113	Community		Positive		Positive		Gram-positive cocci		27		Negative		N/A		N/A		1,1	389	131	Sensitive		Resistant		Intermediate		Sensitive		Intermediate		Resistant		Sensitive		Absent		Absent		Absent		Absent		Absent		Absent
S1114	Hospital		Positive		Positive		Gram-positive cocci		23		Negative		N/A		N/A		156	94	118	Sensitive		Intermediate		Sensitive		Resistant		Sensitive		Resistant		Sensitive		Absent		Absent		Absent		Absent		Absent		Absent
S1115	Community		Positive		Negative		Gram-positive cocci		27		Negative		N/A		N/A		109	1,3	171	Resistant		Intermediate		Resistant		Intermediate		Intermediate		Intermediate		Resistant		Absent		Absent		Absent		Absent		Absent		Absent
S1116	Community		Positive		Negative		Gram-positive cocci		32		Negative		N/A		N/A		72	133	165	Intermediate		Resistant		Resistant		Intermediate		Resistant		Intermediate		Sensitive		Absent		Absent		Absent		Absent		Absent		Absent
S1117	Community		Positive		Positive		Gram-positive cocci		24		Negative		N/A		N/A		63	357	96	Intermediate		Intermediate		Intermediate		Sensitive		Resistant		Intermediate		Resistant		Absent		Absent		Absent		Absent		Absent		Absent
S1118	Community		Positive		Positive		Gram-positive cocci		31		Negative		N/A		N/A		1,1	54	76	Sensitive		Sensitive		Intermediate		Intermediate		Resistant		Sensitive		Intermediate		Absent		Absent		Absent		Absent		Absent		Absent
S1119	Hospital		Positive		Positive		Gram-positive cocci		31		Negative		N/A		N/A		186	65	193	Sensitive		Sensitive		Intermediate		Resistant		Resistant		Resistant		Intermediate		Absent		Absent		Absent		Absent		Absent		Absent
S1120	Hospital		Positive		Positive		Gram-positive cocci		25		Negative		N/A		N/A		101	56	43	Intermediate		Resistant		Resistant		Resistant		Resistant		Intermediate		Sensitive		Absent		Absent		Absent		Absent		Absent		Absent
S1121	Hospital		Positive		Negative		Gram-positive cocci		34		Negative		N/A		N/A		159	188	72	Resistant		Resistant		Intermediate		Sensitive		Resistant		Resistant		Sensitive		Absent		Absent		Absent		Absent		Absent		Absent
S1122	Community		Positive		Positive		Gram-positive cocci		24		Negative		N/A		N/A		139	294	149	Intermediate		Sensitive		Intermediate		Resistant		Intermediate		Sensitive		Sensitive		Absent		Absent		Absent		Absent		Absent		Absent
S1123	Hospital		Positive		Positive		Gram-positive cocci		30		Negative		N/A		N/A		185	383	82	Intermediate		Intermediate		Intermediate		Intermediate		Resistant		Sensitive		Intermediate		Absent		Absent		Absent		Absent		Absent		Absent
S1124	Hospital		Positive		Positive		Gram-positive cocci		26		Negative		N/A		N/A		113	194	96	Sensitive		Resistant		Sensitive		Sensitive		Resistant		Intermediate		Sensitive		Absent		Absent		Absent		Absent		Absent		Absent
S1125	Community		Positive		Positive		Gram-positive cocci		23		Negative		N/A		N/A		76	59	48	Sensitive		Sensitive		Sensitive		Intermediate		Intermediate		Sensitive		Resistant		Absent		Absent		Absent		Absent		Absent		Absent
S1126	Community		Positive		Negative		Gram-positive cocci		27		Negative		N/A		N/A		98	376	62	Sensitive		Intermediate		Resistant		Resistant		Resistant		Resistant		Resistant		Absent		Absent		Absent		Absent		Absent		Absent
S1127	Hospital		Positive		Negative		Gram-positive cocci		31		Negative		N/A		N/A		119	273	1,8	Resistant		Resistant		Sensitive		Intermediate		Intermediate		Sensitive		Intermediate		Absent		Absent		Absent		Absent		Absent		Absent
S1128	Hospital		Positive		Positive		Gram-positive cocci		27		Negative		N/A		N/A		93	377	129	Sensitive		Intermediate		Resistant		Resistant		Sensitive		Resistant		Sensitive		Absent		Absent		Absent		Absent		Absent		Absent
S1129	Hospital		Positive		Negative		Gram-positive cocci		29		Negative		N/A		N/A		102	178	55	Resistant		Intermediate		Intermediate		Intermediate		Intermediate		Sensitive		Intermediate		Absent		Absent		Absent		Absent		Absent		Absent
S1130	Community		Positive		Negative		Gram-positive cocci		26		Negative		N/A		N/A		102	3,8	34	Sensitive		Resistant		Sensitive		Sensitive		Sensitive		Intermediate		Sensitive		Absent		Absent		Absent		Absent		Absent		Absent
S1131	Hospital		Positive		Negative		Gram-positive cocci		27		Negative		N/A		N/A		147	53	81	Intermediate		Intermediate		Intermediate		Intermediate		Resistant		Resistant		Intermediate		Absent		Absent		Absent		Absent		Absent		Absent
S1132	Community		Positive		Positive		Gram-positive cocci		25		Negative		N/A		N/A		188	351	146	Resistant		Intermediate		Intermediate		Sensitive		Resistant		Sensitive		Intermediate		Absent		Absent		Absent		Absent		Absent		Absent
S1133	Community		Positive		Negative		Gram-positive cocci		23		Negative		N/A		N/A		189	258	108	Intermediate		Sensitive		Resistant		Intermediate		Resistant		Resistant		Resistant		Absent		Absent		Absent		Absent		Absent		Absent
S1134	Community		Positive		Negative		Gram-positive cocci		28		Negative		N/A		N/A		99	1,7	146	Sensitive		Sensitive		Sensitive		Resistant		Resistant		Sensitive		Sensitive		Absent		Absent		Absent		Absent		Absent		Absent
S1135	Community		Positive		Positive		Gram-positive cocci		23		Negative		N/A		N/A		149	98	102	Sensitive		Resistant		Intermediate		Intermediate		Resistant		Intermediate		Sensitive		Absent		Absent		Absent		Absent		Absent		Absent
S1136	Community		Positive		Negative		Gram-positive cocci		25		Negative		N/A		N/A		172	322	126	Resistant		Sensitive		Intermediate		Intermediate		Resistant		Intermediate		Resistant		Absent		Absent		Absent		Absent		Absent		Absent
S1137	Community		Positive		Negative		Gram-positive cocci		33		Negative		N/A		N/A		118	161	148	Intermediate		Sensitive		Intermediate		Sensitive		Intermediate		Sensitive		Sensitive		Absent		Absent		Absent		Absent		Absent		Absent
S1138	Hospital		Positive		Positive		Gram-positive cocci		22		Negative		N/A		N/A		159	197	64	Intermediate		Intermediate		Resistant		Intermediate		Resistant		Sensitive		Sensitive		Absent		Absent		Absent		Absent		Absent		Absent
S1139	Community		Positive		Negative		Gram-positive cocci		29		Negative		N/A		N/A		106	91	163	Resistant		Resistant		Resistant		Sensitive		Sensitive		Resistant		Resistant		Absent		Absent		Absent		Absent		Absent		Absent
S1140	Hospital		Positive		Positive		Gram-positive cocci		29		Negative		N/A		N/A		85	268	124	Sensitive		Intermediate		Sensitive		Resistant		Intermediate		Resistant		Intermediate		Absent		Absent		Absent		Absent		Absent		Absent
S1141	Hospital		Positive		Negative		Gram-positive cocci		29		Negative		N/A		N/A		113	136	46	Intermediate		Resistant		Intermediate		Sensitive		Intermediate		Sensitive		Resistant		Absent		Absent		Absent		Absent		Absent		Absent
S1142	Hospital		Positive		Negative		Gram-positive cocci		34		Negative		N/A		N/A		158	179	12	Resistant		Sensitive		Intermediate		Sensitive		Resistant		Intermediate		Sensitive		Absent		Absent		Absent		Absent		Absent		Absent
S1143	Community		Positive		Negative		Gram-positive cocci		29		Negative		N/A		N/A		54	361	147	Sensitive		Intermediate		Sensitive		Intermediate		Resistant		Sensitive		Intermediate		Absent		Absent		Absent		Absent		Absent		Absent
S1144	Community		Positive		Positive		Gram-positive cocci		31		Negative		N/A		N/A		148	143	49	Resistant		Resistant		Sensitive		Sensitive		Sensitive		Intermediate		Intermediate		Absent		Absent		Absent		Absent		Absent		Absent
S1145	Hospital		Positive		Positive		Gram-positive cocci		34		Negative		N/A		N/A		166	125	108	Resistant		Resistant		Intermediate		Sensitive		Intermediate		Sensitive		Resistant		Absent		Absent		Absent		Absent		Absent		Absent
S1146	Hospital		Positive		Positive		Gram-positive cocci		30		Negative		N/A		N/A		104	131	174	Sensitive		Sensitive		Intermediate		Resistant		Resistant		Intermediate		Intermediate		Absent		Absent		Absent		Absent		Absent		Absent
S1147	Hospital		Positive		Positive		Gram-positive cocci		23		Negative		N/A		N/A		83	239	0,5	Resistant		Resistant		Intermediate		Resistant		Resistant		Intermediate		Resistant		Absent		Absent		Absent		Absent		Absent		Absent
S1148	Hospital		Positive		Positive		Gram-positive cocci		29		Negative		N/A		N/A		1,7	221	124	Resistant		Resistant		Resistant		Intermediate		Resistant		Resistant		Sensitive		Absent		Absent		Absent		Absent		Absent		Absent
S1149	Hospital		Positive		Negative		Gram-positive cocci		26		Negative		N/A		N/A		182	115	43	Sensitive		Intermediate		Sensitive		Resistant		Resistant		Intermediate		Sensitive		Absent		Absent		Absent		Absent		Absent		Absent
S1150	Community		Positive		Positive		Gram-positive cocci		24		Negative		N/A		N/A		164	153	113	Intermediate		Intermediate		Sensitive		Resistant		Intermediate		Intermediate		Intermediate		Absent		Absent		Absent		Absent		Absent		Absent
S1151	Community		Positive		Positive		Gram-positive cocci		26		Negative		N/A		N/A		108	267	131	Resistant		Resistant		Intermediate		Resistant		Intermediate		Sensitive		Intermediate		Absent		Absent		Absent		Absent		Absent		Absent
S1152	Community		Positive		Positive		Gram-positive cocci		32		Negative		N/A		N/A		159	304	179	Sensitive		Sensitive		Resistant		Sensitive		Intermediate		Sensitive		Resistant		Absent		Absent		Absent		Absent		Absent		Absent
S1153	Hospital		Positive		Negative		Gram-positive cocci		33		Negative		N/A		N/A		82	277	68	Resistant		Sensitive		Intermediate		Sensitive		Resistant		Resistant		Intermediate		Absent		Absent		Absent		Absent		Absent		Absent
S1154	Hospital		Positive		Positive		Gram-positive cocci		33		Negative		N/A		N/A		59	98	122	Intermediate		Intermediate		Sensitive		Intermediate		Sensitive		Resistant		Sensitive		Absent		Absent		Absent		Absent		Absent		Absent
S1155	Community		Positive		Negative		Gram-positive cocci		24		Negative		N/A		N/A		77	193	99	Intermediate		Sensitive		Sensitive		Resistant		Resistant		Sensitive		Resistant		Absent		Absent		Absent		Absent		Absent		Absent
S1156	Hospital		Positive		Negative		Gram-positive cocci		25		Negative		N/A		N/A		183	354	195	Sensitive		Sensitive		Resistant		Sensitive		Intermediate		Resistant		Sensitive		Absent		Absent		Absent		Absent		Absent		Absent
S1157	Community		Positive		Positive		Gram-positive cocci		32		Negative		N/A		N/A		151	3,5	69	Sensitive		Resistant		Resistant		Intermediate		Resistant		Sensitive		Sensitive		Absent		Absent		Absent		Absent		Absent		Absent
S1158	Community		Positive		Negative		Gram-positive cocci		29		Negative		N/A		N/A		143	72	185	Sensitive		Sensitive		Resistant		Intermediate		Resistant		Intermediate		Intermediate		Absent		Absent		Absent		Absent		Absent		Absent
S1159	Hospital		Positive		Positive		Gram-positive cocci		32		Negative		N/A		N/A		1,8	0,9	185	Resistant		Intermediate		Resistant		Intermediate		Resistant		Intermediate		Intermediate		Absent		Absent		Absent		Absent		Absent		Absent
S1160	Community		Positive		Positive		Gram-positive cocci		29		Negative		N/A		N/A		187	386	174	Sensitive		Resistant		Sensitive		Resistant		Sensitive		Resistant		Intermediate		Absent		Absent		Absent		Absent		Absent		Absent
S1161	Community		Positive		Positive		Gram-positive cocci		26		Negative		N/A		N/A		157	203	174	Sensitive		Resistant		Sensitive		Resistant		Resistant		Sensitive		Resistant		Absent		Absent		Absent		Absent		Absent		Absent
S1162	Community		Positive		Negative		Gram-positive cocci		30		Negative		N/A		N/A		185	1,8	43	Resistant		Sensitive		Resistant		Intermediate		Sensitive		Resistant		Sensitive		Absent		Absent		Absent		Absent		Absent		Absent
S1163	Hospital		Positive		Positive		Gram-positive cocci		23		Negative		N/A		N/A		82	54	159	Sensitive		Sensitive		Sensitive		Sensitive		Resistant		Sensitive		Intermediate		Absent		Absent		Absent		Absent		Absent		Absent
S1164	Community		Positive		Positive		Gram-positive cocci		22		Negative		N/A		N/A		106	217	37	Intermediate		Resistant		Resistant		Resistant		Sensitive		Resistant		Resistant		Absent		Absent		Absent		Absent		Absent		Absent
S1165	Community		Positive		Negative		Gram-positive cocci		27		Negative		N/A		N/A		192	178	72	Resistant		Intermediate		Intermediate		Sensitive		Resistant		Sensitive		Sensitive		Absent		Absent		Absent		Absent		Absent		Absent
S1166	Hospital		Positive		Negative		Gram-positive cocci		30		Negative		N/A		N/A		165	1,9	173	Intermediate		Sensitive		Sensitive		Intermediate		Intermediate		Resistant		Sensitive		Absent		Absent		Absent		Absent		Absent		Absent
S1167	Community		Positive		Negative		Gram-positive cocci		32		Negative		N/A		N/A		79	172	186	Sensitive		Resistant		Intermediate		Intermediate		Sensitive		Sensitive		Sensitive		Absent		Absent		Absent		Absent		Absent		Absent
S1168	Community		Positive		Positive		Gram-positive cocci		24		Negative		N/A		N/A		51	203	117	Resistant		Intermediate		Resistant		Sensitive		Resistant		Intermediate		Intermediate		Absent		Absent		Absent		Absent		Absent		Absent
S1169	Community		Positive		Positive		Gram-positive cocci		34		Negative		N/A		N/A		88	98	38	Sensitive		Resistant		Sensitive		Sensitive		Resistant		Intermediate		Intermediate		Absent		Absent		Absent		Absent		Absent		Absent
S1170	Hospital		Positive		Negative		Gram-positive cocci		32		Negative		N/A		N/A		171	56	166	Resistant		Sensitive		Sensitive		Sensitive		Resistant		Intermediate		Intermediate		Absent		Absent		Absent		Absent		Absent		Absent
S1171	Hospital		Positive		Negative		Gram-positive cocci		30		Negative		N/A		N/A		101	315	185	Resistant		Sensitive		Intermediate		Sensitive		Sensitive		Resistant		Intermediate		Absent		Absent		Absent		Absent		Absent		Absent
S1172	Hospital		Positive		Negative		Gram-positive cocci		27		Negative		N/A		N/A		85	0,6	112	Resistant		Intermediate		Intermediate		Resistant		Resistant		Sensitive		Resistant		Absent		Absent		Absent		Absent		Absent		Absent
S1173	Hospital		Positive		Negative		Gram-positive cocci		28		Negative		N/A		N/A		92	321	13	Resistant		Intermediate		Intermediate		Intermediate		Intermediate		Resistant		Intermediate		Absent		Absent		Absent		Absent		Absent		Absent
S1174	Community		Positive		Positive		Gram-positive cocci		22		Negative		N/A		N/A		198	125	87	Sensitive		Resistant		Intermediate		Intermediate		Resistant		Sensitive		Sensitive		Absent		Absent		Absent		Absent		Absent		Absent
S1175	Community		Positive		Negative		Gram-positive cocci		34		Negative		N/A		N/A		59	232	144	Resistant		Resistant		Resistant		Intermediate		Resistant		Intermediate		Intermediate		Absent		Absent		Absent		Absent		Absent		Absent
S1176	Hospital		Positive		Positive		Gram-positive cocci		24		Negative		N/A		N/A		184	1,1	144	Resistant		Intermediate		Intermediate		Intermediate		Resistant		Resistant		Intermediate		Absent		Absent		Absent		Absent		Absent		Absent
S1177	Hospital		Positive		Positive		Gram-positive cocci		24		Negative		N/A		N/A		178	142	109	Resistant		Resistant		Sensitive		Intermediate		Intermediate		Resistant		Intermediate		Absent		Absent		Absent		Absent		Absent		Absent
S1178	Hospital		Positive		Positive		Gram-positive cocci		23		Negative		N/A		N/A		193	355	137	Sensitive		Resistant		Intermediate		Resistant		Sensitive		Sensitive		Intermediate		Absent		Absent		Absent		Absent		Absent		Absent
S1179	Hospital		Positive		Negative		Gram-positive cocci		24		Negative		N/A		N/A		155	111	167	Intermediate		Resistant		Intermediate		Sensitive		Resistant		Sensitive		Sensitive		Absent		Absent		Absent		Absent		Absent		Absent
S1180	Hospital		Positive		Positive		Gram-positive cocci		29		Negative		N/A		N/A		121	1,6	26	Sensitive		Intermediate		Sensitive		Intermediate		Resistant		Intermediate		Resistant		Absent		Absent		Absent		Absent		Absent		Absent
S1181	Hospital		Positive		Positive		Gram-positive cocci		33		Negative		N/A		N/A		191	396	54	Resistant		Resistant		Resistant		Sensitive		Resistant		Resistant		Intermediate		Absent		Absent		Absent		Absent		Absent		Absent
S1182	Community		Positive		Positive		Gram-positive cocci		34		Negative		N/A		N/A		57	151	17	Sensitive		Sensitive		Sensitive		Intermediate		Resistant		Intermediate		Resistant		Absent		Absent		Absent		Absent		Absent		Absent
S1183	Hospital		Positive		Positive		Gram-positive cocci		31		Negative		N/A		N/A		61	263	152	Resistant		Intermediate		Resistant		Sensitive		Intermediate		Sensitive		Sensitive		Absent		Absent		Absent		Absent		Absent		Absent
S1184	Community		Positive		Positive		Gram-positive cocci		30		Negative		N/A		N/A		65	297	0,8	Sensitive		Resistant		Sensitive		Resistant		Intermediate		Resistant		Sensitive		Absent		Absent		Absent		Absent		Absent		Absent
S1185	Hospital		Positive		Negative		Gram-positive cocci		34		Negative		N/A		N/A		76	377	118	Resistant		Intermediate		Resistant		Intermediate		Sensitive		Resistant		Intermediate		Absent		Absent		Absent		Absent		Absent		Absent
S1186	Community		Positive		Positive		Gram-positive cocci		30		Negative		N/A		N/A		73	93	119	Intermediate		Sensitive		Sensitive		Sensitive		Sensitive		Resistant		Intermediate		Absent		Absent		Absent		Absent		Absent		Absent
S1187	Hospital		Positive		Positive		Gram-positive cocci		25		Negative		N/A		N/A		116	109	197	Sensitive		Sensitive		Intermediate		Resistant		Resistant		Sensitive		Intermediate		Absent		Absent		Absent		Absent		Absent		Absent
S1188	Community		Positive		Positive		Gram-positive cocci		32		Negative		N/A		N/A		167	115	62	Intermediate		Intermediate		Resistant		Sensitive		Intermediate		Resistant		Intermediate		Absent		Absent		Absent		Absent		Absent		Absent
S1189	Hospital		Positive		Negative		Gram-positive cocci		24		Negative		N/A		N/A		93	139	23	Intermediate		Intermediate		Intermediate		Sensitive		Sensitive		Sensitive		Sensitive		Absent		Absent		Absent		Absent		Absent		Absent
S1190	Community		Positive		Positive		Gram-positive cocci		22		Negative		N/A		N/A		184	112	122	Resistant		Sensitive		Sensitive		Sensitive		Intermediate		Intermediate		Resistant		Absent		Absent		Absent		Absent		Absent		Absent
S1191	Hospital		Positive		Negative		Gram-positive cocci		22		Negative		N/A		N/A		87	325	127	Resistant		Intermediate		Resistant		Resistant		Sensitive		Intermediate		Intermediate		Absent		Absent		Absent		Absent		Absent		Absent
S1192	Hospital		Positive		Negative		Gram-positive cocci		32		Negative		N/A		N/A		134	351	169	Intermediate		Intermediate		Sensitive		Sensitive		Sensitive		Intermediate		Sensitive		Absent		Absent		Absent		Absent		Absent		Absent
S1193	Hospital		Positive		Positive		Gram-positive cocci		28		Negative		N/A		N/A		1,3	284	78	Intermediate		Sensitive		Resistant		Intermediate		Sensitive		Resistant		Resistant		Absent		Absent		Absent		Absent		Absent		Absent
S1194	Hospital		Positive		Negative		Gram-positive cocci		29		Negative		N/A		N/A		1,9	186	141	Intermediate		Resistant		Sensitive		Resistant		Resistant		Intermediate		Intermediate		Absent		Absent		Absent		Absent		Absent		Absent
S1195	Community		Positive		Negative		Gram-positive cocci		29		Negative		N/A		N/A		114	293	74	Intermediate		Resistant		Sensitive		Intermediate		Resistant		Intermediate		Intermediate		Absent		Absent		Absent		Absent		Absent		Absent
S1196	Community		Positive		Negative		Gram-positive cocci		34		Negative		N/A		N/A		75	375	124	Intermediate		Resistant		Sensitive		Resistant		Resistant		Sensitive		Sensitive		Absent		Absent		Absent		Absent		Absent		Absent
S1197	Community		Positive		Negative		Gram-positive cocci		26		Negative		N/A		N/A		167	248	122	Sensitive		Sensitive		Intermediate		Resistant		Intermediate		Sensitive		Sensitive		Absent		Absent		Absent		Absent		Absent		Absent
S1198	Hospital		Positive		Positive		Gram-positive cocci		23		Negative		N/A		N/A		174	143	87	Sensitive		Sensitive		Intermediate		Resistant		Resistant		Intermediate		Intermediate		Absent		Absent		Absent		Absent		Absent		Absent
S1199	Community		Positive		Negative		Gram-positive cocci		26		Negative		N/A		N/A		83	309	161	Intermediate		Sensitive		Sensitive		Resistant		Intermediate		Resistant		Resistant		Absent		Absent		Absent		Absent		Absent		Absent
S1200	Community		Positive		Negative		Gram-positive cocci		23		Negative		N/A		N/A		141	216	176	Resistant		Sensitive		Resistant		Sensitive		Resistant		Resistant		Resistant		Absent		Absent		Absent		Absent		Absent		Absent
S1201	Community		Positive		Negative		Gram-positive cocci		22		Negative		N/A		N/A		1,3	193	119	Intermediate		Sensitive		Intermediate		Sensitive		Sensitive		Intermediate		Intermediate		Absent		Absent		Absent		Absent		Absent		Absent
S1202	Hospital		Positive		Negative		Gram-positive cocci		28		Negative		N/A		N/A		126	219	133	Intermediate		Intermediate		Intermediate		Intermediate		Resistant		Intermediate		Resistant		Absent		Absent		Absent		Absent		Absent		Absent
S1203	Hospital		Positive		Positive		Gram-positive cocci		29		Negative		N/A		N/A		107	267	144	Resistant		Intermediate		Resistant		Sensitive		Sensitive		Sensitive		Intermediate		Absent		Absent		Absent		Absent		Absent		Absent
S1204	Community		Positive		Positive		Gram-positive cocci		31		Negative		N/A		N/A		121	154	125	Resistant		Sensitive		Resistant		Sensitive		Intermediate		Intermediate		Sensitive		Absent		Absent		Absent		Absent		Absent		Absent
S1205	Hospital		Positive		Negative		Gram-positive cocci		31		Negative		N/A		N/A		52	128	149	Sensitive		Resistant		Resistant		Sensitive		Sensitive		Resistant		Sensitive		Absent		Absent		Absent		Absent		Absent		Absent
S1206	Hospital		Positive		Positive		Gram-positive cocci		34		Negative		N/A		N/A		193	361	197	Intermediate		Resistant		Resistant		Resistant		Intermediate		Intermediate		Resistant		Absent		Absent		Absent		Absent		Absent		Absent
S1207	Community		Positive		Positive		Gram-positive cocci		28		Negative		N/A		N/A		68	0,7	151	Intermediate		Resistant		Resistant		Intermediate		Intermediate		Resistant		Resistant		Absent		Absent		Absent		Absent		Absent		Absent
S1208	Hospital		Positive		Positive		Gram-positive cocci		24		Negative		N/A		N/A		189	105	113	Sensitive		Resistant		Resistant		Intermediate		Sensitive		Sensitive		Intermediate		Absent		Absent		Absent		Absent		Absent		Absent
S1209	Hospital		Positive		Negative		Gram-positive cocci		26		Negative		N/A		N/A		61	244	164	Sensitive		Resistant		Sensitive		Resistant		Intermediate		Sensitive		Intermediate		Absent		Absent		Absent		Absent		Absent		Absent
S1210	Community		Positive		Positive		Gram-positive cocci		25		Negative		N/A		N/A		111	232	167	Sensitive		Sensitive		Intermediate		Intermediate		Intermediate		Resistant		Resistant		Absent		Absent		Absent		Absent		Absent		Absent
S1211	Community		Positive		Negative		Gram-positive cocci		26		Negative		N/A		N/A		107	345	63	Resistant		Intermediate		Resistant		Intermediate		Sensitive		Resistant		Resistant		Absent		Absent		Absent		Absent		Absent		Absent
S1212	Community		Positive		Negative		Gram-positive cocci		30		Negative		N/A		N/A		192	61	144	Sensitive		Intermediate		Sensitive		Intermediate		Sensitive		Resistant		Resistant		Absent		Absent		Absent		Absent		Absent		Absent
S1213	Hospital		Positive		Negative		Gram-positive cocci		28		Negative		N/A		N/A		107	219	15	Resistant		Resistant		Resistant		Resistant		Resistant		Intermediate		Sensitive		Absent		Absent		Absent		Absent		Absent		Absent
S1214	Community		Positive		Negative		Gram-positive cocci		26		Negative		N/A		N/A		76	3,8	39	Sensitive		Sensitive		Intermediate		Intermediate		Sensitive		Sensitive		Intermediate		Absent		Absent		Absent		Absent		Absent		Absent
S1215	Hospital		Positive		Positive		Gram-positive cocci		28		Negative		N/A		N/A		158	346	117	Intermediate		Resistant		Intermediate		Sensitive		Sensitive		Intermediate		Sensitive		Absent		Absent		Absent		Absent		Absent		Absent
S1216	Hospital		Positive		Positive		Gram-positive cocci		34		Negative		N/A		N/A		115	304	33	Intermediate		Sensitive		Sensitive		Resistant		Sensitive		Intermediate		Sensitive		Absent		Absent		Absent		Absent		Absent		Absent
S1217	Hospital		Positive		Positive		Gram-positive cocci		22		Negative		N/A		N/A		152	82	188	Resistant		Resistant		Resistant		Resistant		Sensitive		Resistant		Resistant		Absent		Absent		Absent		Absent		Absent		Absent
S1218	Community		Positive		Negative		Gram-positive cocci		32		Negative		N/A		N/A		147	252	39	Intermediate		Intermediate		Intermediate		Intermediate		Resistant		Sensitive		Intermediate		Absent		Absent		Absent		Absent		Absent		Absent
S1219	Hospital		Positive		Positive		Gram-positive cocci		30		Negative		N/A		N/A		115	377	141	Resistant		Intermediate		Intermediate		Sensitive		Resistant		Intermediate		Sensitive		Absent		Absent		Absent		Absent		Absent		Absent
S1220	Community		Positive		Positive		Gram-positive cocci		33		Negative		N/A		N/A		1,8	185	138	Sensitive		Sensitive		Sensitive		Resistant		Intermediate		Sensitive		Resistant		Absent		Absent		Absent		Absent		Absent		Absent
S1221	Hospital		Positive		Negative		Gram-positive cocci		22		Negative		N/A		N/A		133	119	111	Resistant		Intermediate		Resistant		Resistant		Intermediate		Resistant		Intermediate		Absent		Absent		Absent		Absent		Absent		Absent
S1222	Hospital		Positive		Positive		Gram-positive cocci		23		Negative		N/A		N/A		157	205	148	Sensitive		Sensitive		Resistant		Intermediate		Resistant		Resistant		Intermediate		Absent		Absent		Absent		Absent		Absent		Absent
S1223	Hospital		Positive		Negative		Gram-positive cocci		24		Negative		N/A		N/A		166	381	18	Intermediate		Sensitive		Intermediate		Intermediate		Intermediate		Intermediate		Resistant		Absent		Absent		Absent		Absent		Absent		Absent
S1224	Hospital		Positive		Positive		Gram-positive cocci		22		Negative		N/A		N/A		115	356	36	Resistant		Sensitive		Sensitive		Intermediate		Sensitive		Resistant		Resistant		Absent		Absent		Absent		Absent		Absent		Absent
S1225	Hospital		Positive		Positive		Gram-positive cocci		26		Negative		N/A		N/A		94	397	47	Intermediate		Sensitive		Intermediate		Intermediate		Sensitive		Intermediate		Sensitive		Absent		Absent		Absent		Absent		Absent		Absent
S1226	Hospital		Positive		Negative		Gram-positive cocci		22		Negative		N/A		N/A		83	166	139	Intermediate		Intermediate		Sensitive		Intermediate		Intermediate		Intermediate		Sensitive		Absent		Absent		Absent		Absent		Absent		Absent
S1227	Hospital		Positive		Negative		Gram-positive cocci		22		Negative		N/A		N/A		195	183	0,7	Resistant		Intermediate		Sensitive		Intermediate		Resistant		Intermediate		Sensitive		Absent		Absent		Absent		Absent		Absent		Absent
S1228	Community		Positive		Negative		Gram-positive cocci		24		Negative		N/A		N/A		74	59	0,2	Resistant		Resistant		Resistant		Sensitive		Sensitive		Sensitive		Sensitive		Absent		Absent		Absent		Absent		Absent		Absent
S1229	Hospital		Positive		Negative		Gram-positive cocci		30		Negative		N/A		N/A		164	329	122	Sensitive		Resistant		Intermediate		Sensitive		Intermediate		Resistant		Sensitive		Absent		Absent		Absent		Absent		Absent		Absent
S1230	Hospital		Positive		Positive		Gram-positive cocci		33		Negative		N/A		N/A		1,2	211	99	Sensitive		Resistant		Intermediate		Resistant		Sensitive		Sensitive		Resistant		Absent		Absent		Absent		Absent		Absent		Absent
S1231	Hospital		Positive		Positive		Gram-positive cocci		24		Negative		N/A		N/A		192	104	142	Resistant		Resistant		Resistant		Resistant		Sensitive		Sensitive		Resistant		Absent		Absent		Absent		Absent		Absent		Absent
S1232	Community		Positive		Positive		Gram-positive cocci		34		Negative		N/A		N/A		117	283	162	Sensitive		Resistant		Intermediate		Resistant		Sensitive		Resistant		Intermediate		Absent		Absent		Absent		Absent		Absent		Absent
S1233	Hospital		Positive		Positive		Gram-positive cocci		32		Negative		N/A		N/A		79	352	124	Resistant		Sensitive		Sensitive		Sensitive		Resistant		Resistant		Sensitive		Absent		Absent		Absent		Absent		Absent		Absent
S1234	Hospital		Positive		Positive		Gram-positive cocci		32		Negative		N/A		N/A		86	198	61	Sensitive		Resistant		Intermediate		Intermediate		Resistant		Intermediate		Intermediate		Absent		Absent		Absent		Absent		Absent		Absent
S1235	Hospital		Positive		Negative		Gram-positive cocci		22		Negative		N/A		N/A		75	317	67	Sensitive		Sensitive		Intermediate		Resistant		Resistant		Intermediate		Resistant		Absent		Absent		Absent		Absent		Absent		Absent
S1236	Hospital		Positive		Negative		Gram-positive cocci		25		Negative		N/A		N/A		141	88	198	Intermediate		Resistant		Resistant		Intermediate		Sensitive		Sensitive		Intermediate		Absent		Absent		Absent		Absent		Absent		Absent
S1237	Hospital		Positive		Positive		Gram-positive cocci		34		Negative		N/A		N/A		186	287	122	Resistant		Sensitive		Intermediate		Sensitive		Sensitive		Resistant		Intermediate		Absent		Absent		Absent		Absent		Absent		Absent
S1238	Community		Positive		Negative		Gram-positive cocci		32		Negative		N/A		N/A		195	219	134	Intermediate		Intermediate		Sensitive		Resistant		Intermediate		Resistant		Resistant		Absent		Absent		Absent		Absent		Absent		Absent
S1239	Hospital		Positive		Positive		Gram-positive cocci		27		Negative		N/A		N/A		155	191	131	Intermediate		Sensitive		Resistant		Resistant		Resistant		Sensitive		Intermediate		Absent		Absent		Absent		Absent		Absent		Absent
S1240	Community		Positive		Positive		Gram-positive cocci		33		Negative		N/A		N/A		1,2	234	43	Sensitive		Sensitive		Sensitive		Sensitive		Intermediate		Intermediate		Resistant		Absent		Absent		Absent		Absent		Absent		Absent
S1241	Hospital		Positive		Negative		Gram-positive cocci		24		Negative		N/A		N/A		102	73	83	Intermediate		Sensitive		Sensitive		Sensitive		Intermediate		Resistant		Sensitive		Absent		Absent		Absent		Absent		Absent		Absent
S1242	Community		Positive		Positive		Gram-positive cocci		26		Negative		N/A		N/A		129	388	182	Intermediate		Intermediate		Intermediate		Resistant		Intermediate		Intermediate		Resistant		Absent		Absent		Absent		Absent		Absent		Absent
S1243	Community		Positive		Positive		Gram-positive cocci		31		Negative		N/A		N/A		142	267	161	Intermediate		Resistant		Intermediate		Resistant		Intermediate		Resistant		Intermediate		Absent		Absent		Absent		Absent		Absent		Absent
S1244	Community		Positive		Positive		Gram-positive cocci		24		Negative		N/A		N/A		179	132	0,4	Sensitive		Intermediate		Resistant		Sensitive		Intermediate		Resistant		Resistant		Absent		Absent		Absent		Absent		Absent		Absent
S1245	Community		Positive		Positive		Gram-positive cocci		26		Negative		N/A		N/A		137	358	132	Sensitive		Resistant		Intermediate		Sensitive		Resistant		Sensitive		Sensitive		Absent		Absent		Absent		Absent		Absent		Absent
S1246	Hospital		Positive		Negative		Gram-positive cocci		24		Negative		N/A		N/A		106	399	96	Sensitive		Intermediate		Resistant		Sensitive		Intermediate		Sensitive		Sensitive		Absent		Absent		Absent		Absent		Absent		Absent
S1247	Hospital		Positive		Positive		Gram-positive cocci		24		Negative		N/A		N/A		136	326	149	Sensitive		Intermediate		Intermediate		Resistant		Intermediate		Intermediate		Intermediate		Absent		Absent		Absent		Absent		Absent		Absent
S1248	Hospital		Positive		Positive		Gram-positive cocci		31		Negative		N/A		N/A		1,4	353	91	Intermediate		Resistant		Resistant		Sensitive		Sensitive		Intermediate		Intermediate		Absent		Absent		Absent		Absent		Absent		Absent
S1249	Community		Positive		Negative		Gram-positive cocci		23		Negative		N/A		N/A		196	208	28	Resistant		Intermediate		Resistant		Sensitive		Sensitive		Intermediate		Resistant		Absent		Absent		Absent		Absent		Absent		Absent
S1250	Community		Positive		Negative		Gram-positive cocci		27		Negative		N/A		N/A		135	334	92	Resistant		Sensitive		Sensitive		Intermediate		Resistant		Intermediate		Sensitive		Absent		Absent		Absent		Absent		Absent		Absent
S1251	Community		Positive		Positive		Gram-positive cocci		24		Negative		N/A		N/A		85	105	167	Sensitive		Sensitive		Intermediate		Resistant		Intermediate		Intermediate		Intermediate		Absent		Absent		Absent		Absent		Absent		Absent
S1252	Hospital		Positive		Negative		Gram-positive cocci		33		Negative		N/A		N/A		95	172	87	Intermediate		Resistant		Sensitive		Resistant		Intermediate		Resistant		Intermediate		Absent		Absent		Absent		Absent		Absent		Absent
S1253	Community		Positive		Negative		Gram-positive cocci		33		Negative		N/A		N/A		186	291	91	Sensitive		Resistant		Resistant		Sensitive		Resistant		Resistant		Sensitive		Absent		Absent		Absent		Absent		Absent		Absent
S1254	Hospital		Positive		Negative		Gram-positive cocci		29		Negative		N/A		N/A		186	94	187	Sensitive		Sensitive		Sensitive		Intermediate		Intermediate		Intermediate		Resistant		Absent		Absent		Absent		Absent		Absent		Absent
S1255	Community		Positive		Positive		Gram-positive cocci		24		Negative		N/A		N/A		181	319	73	Sensitive		Resistant		Resistant		Intermediate		Intermediate		Resistant		Sensitive		Absent		Absent		Absent		Absent		Absent		Absent
S1256	Community		Positive		Negative		Gram-positive cocci		27		Negative		N/A		N/A		1,6	201	42	Resistant		Resistant		Sensitive		Resistant		Resistant		Intermediate		Resistant		Absent		Absent		Absent		Absent		Absent		Absent
S1257	Hospital		Positive		Negative		Gram-positive cocci		24		Negative		N/A		N/A		71	184	185	Intermediate		Sensitive		Intermediate		Sensitive		Sensitive		Intermediate		Sensitive		Absent		Absent		Absent		Absent		Absent		Absent
S1258	Community		Positive		Positive		Gram-positive cocci		23		Negative		N/A		N/A		179	219	65	Resistant		Intermediate		Resistant		Resistant		Sensitive		Sensitive		Sensitive		Absent		Absent		Absent		Absent		Absent		Absent
S1259	Hospital		Positive		Negative		Gram-positive cocci		25		Negative		N/A		N/A		51	363	83	Sensitive		Intermediate		Intermediate		Resistant		Sensitive		Sensitive		Resistant		Absent		Absent		Absent		Absent		Absent		Absent
S1260	Hospital		Positive		Positive		Gram-positive cocci		24		Negative		N/A		N/A		152	193	97	Intermediate		Sensitive		Resistant		Intermediate		Intermediate		Sensitive		Resistant		Absent		Absent		Absent		Absent		Absent		Absent
S1261	Community		Positive		Negative		Gram-positive cocci		29		Negative		N/A		N/A		178	395	138	Resistant		Intermediate		Intermediate		Intermediate		Resistant		Resistant		Intermediate		Absent		Absent		Absent		Absent		Absent		Absent
S1262	Community		Positive		Positive		Gram-positive cocci		22		Negative		N/A		N/A		59	2,2	7	Sensitive		Resistant		Intermediate		Intermediate		Resistant		Sensitive		Resistant		Absent		Absent		Absent		Absent		Absent		Absent
S1263	Hospital		Positive		Positive		Gram-positive cocci		28		Negative		N/A		N/A		193	341	71	Intermediate		Resistant		Intermediate		Sensitive		Sensitive		Resistant		Intermediate		Absent		Absent		Absent		Absent		Absent		Absent
S1264	Community		Positive		Positive		Gram-positive cocci		34		Negative		N/A		N/A		0,9	308	82	Sensitive		Sensitive		Intermediate		Resistant		Intermediate		Intermediate		Sensitive		Absent		Absent		Absent		Absent		Absent		Absent
S1265	Hospital		Positive		Negative		Gram-positive cocci		27		Negative		N/A		N/A		154	332	0,5	Intermediate		Resistant		Sensitive		Resistant		Intermediate		Sensitive		Resistant		Absent		Absent		Absent		Absent		Absent		Absent
S1266	Hospital		Positive		Positive		Gram-positive cocci		30		Negative		N/A		N/A		82	339	55	Sensitive		Intermediate		Intermediate		Intermediate		Resistant		Resistant		Resistant		Absent		Absent		Absent		Absent		Absent		Absent
S1267	Community		Positive		Negative		Gram-positive cocci		31		Negative		N/A		N/A		118	261	122	Resistant		Resistant		Sensitive		Sensitive		Sensitive		Sensitive		Resistant		Absent		Absent		Absent		Absent		Absent		Absent
S1268	Community		Positive		Negative		Gram-positive cocci		34		Negative		N/A		N/A		102	331	137	Intermediate		Sensitive		Sensitive		Sensitive		Intermediate		Intermediate		Resistant		Absent		Absent		Absent		Absent		Absent		Absent
S1269	Community		Positive		Positive		Gram-positive cocci		27		Negative		N/A		N/A		148	78	144	Resistant		Resistant		Resistant		Sensitive		Resistant		Sensitive		Sensitive		Absent		Absent		Absent		Absent		Absent		Absent
S1270	Community		Positive		Negative		Gram-positive cocci		31		Negative		N/A		N/A		114	105	1,0	Intermediate		Sensitive		Resistant		Intermediate		Sensitive		Intermediate		Sensitive		Absent		Absent		Absent		Absent		Absent		Absent
S1271	Community		Positive		Positive		Gram-positive cocci		30		Negative		N/A		N/A		191	386	172	Intermediate		Intermediate		Sensitive		Sensitive		Intermediate		Intermediate		Intermediate		Absent		Absent		Absent		Absent		Absent		Absent
S1272	Hospital		Positive		Negative		Gram-positive cocci		23		Negative		N/A		N/A		173	73	84	Sensitive		Resistant		Sensitive		Resistant		Resistant		Intermediate		Intermediate		Absent		Absent		Absent		Absent		Absent		Absent
S1273	Community		Positive		Negative		Gram-positive cocci		29		Negative		N/A		N/A		112	332	117	Intermediate		Sensitive		Sensitive		Resistant		Resistant		Sensitive		Resistant		Absent		Absent		Absent		Absent		Absent		Absent
S1274	Hospital		Positive		Positive		Gram-positive cocci		25		Negative		N/A		N/A		196	92	151	Intermediate		Intermediate		Intermediate		Resistant		Intermediate		Sensitive		Sensitive		Absent		Absent		Absent		Absent		Absent		Absent
S1275	Hospital		Positive		Negative		Gram-positive cocci		23		Negative		N/A		N/A		153	363	153	Sensitive		Sensitive		Intermediate		Intermediate		Intermediate		Resistant		Sensitive		Absent		Absent		Absent		Absent		Absent		Absent
S1276	Community		Positive		Positive		Gram-positive cocci		31		Negative		N/A		N/A		1,3	121	141	Sensitive		Intermediate		Intermediate		Intermediate		Sensitive		Intermediate		Sensitive		Absent		Absent		Absent		Absent		Absent		Absent
S1277	Hospital		Positive		Positive		Gram-positive cocci		33		Negative		N/A		N/A		141	206	194	Resistant		Sensitive		Resistant		Resistant		Resistant		Intermediate		Resistant		Absent		Absent		Absent		Absent		Absent		Absent
S1278	Community		Positive		Positive		Gram-positive cocci		34		Negative		N/A		N/A		119	272	54	Sensitive		Resistant		Intermediate		Resistant		Intermediate		Sensitive		Sensitive		Absent		Absent		Absent		Absent		Absent		Absent
S1279	Hospital		Positive		Negative		Gram-positive cocci		27		Negative		N/A		N/A		199	337	82	Sensitive		Intermediate		Resistant		Resistant		Resistant		Sensitive		Sensitive		Absent		Absent		Absent		Absent		Absent		Absent
S1280	Community		Positive		Positive		Gram-positive cocci		33		Negative		N/A		N/A		1,2	113	177	Resistant		Sensitive		Intermediate		Intermediate		Resistant		Sensitive		Intermediate		Absent		Absent		Absent		Absent		Absent		Absent
S1281	Community		Positive		Positive		Gram-positive cocci		28		Negative		N/A		N/A		74	358	181	Sensitive		Intermediate		Intermediate		Intermediate		Sensitive		Sensitive		Intermediate		Absent		Absent		Absent		Absent		Absent		Absent
S1282	Community		Positive		Negative		Gram-positive cocci		28		Negative		N/A		N/A		193	357	75	Sensitive		Resistant		Sensitive		Resistant		Resistant		Resistant		Sensitive		Absent		Absent		Absent		Absent		Absent		Absent
S1283	Community		Positive		Positive		Gram-positive cocci		24		Negative		N/A		N/A		116	118	189	Intermediate		Sensitive		Sensitive		Sensitive		Resistant		Resistant		Sensitive		Absent		Absent		Absent		Absent		Absent		Absent
S1284	Community		Positive		Positive		Gram-positive cocci		22		Negative		N/A		N/A		124	179	194	Intermediate		Resistant		Sensitive		Sensitive		Resistant		Intermediate		Resistant		Absent		Absent		Absent		Absent		Absent		Absent
S1285	Hospital		Positive		Positive		Gram-positive cocci		29		Negative		N/A		N/A		168	62	158	Resistant		Sensitive		Intermediate		Intermediate		Intermediate		Intermediate		Intermediate		Absent		Absent		Absent		Absent		Absent		Absent
S1286	Hospital		Positive		Positive		Gram-positive cocci		32		Negative		N/A		N/A		181	287	1,1	Intermediate		Intermediate		Resistant		Intermediate		Resistant		Sensitive		Resistant		Absent		Absent		Absent		Absent		Absent		Absent
S1287	Community		Positive		Positive		Gram-positive cocci		32		Negative		N/A		N/A		174	334	189	Intermediate		Sensitive		Resistant		Intermediate		Sensitive		Intermediate		Resistant		Absent		Absent		Absent		Absent		Absent		Absent
S1288	Community		Positive		Negative		Gram-positive cocci		33		Negative		N/A		N/A		183	312	151	Resistant		Intermediate		Intermediate		Resistant		Sensitive		Resistant		Sensitive		Absent		Absent		Absent		Absent		Absent		Absent
S1289	Community		Positive		Negative		Gram-positive cocci		30		Negative		N/A		N/A		156	353	171	Resistant		Sensitive		Intermediate		Intermediate		Resistant		Intermediate		Sensitive		Absent		Absent		Absent		Absent		Absent		Absent
S1290	Community		Positive		Positive		Gram-positive cocci		32		Negative		N/A		N/A		94	132	72	Resistant		Intermediate		Sensitive		Sensitive		Intermediate		Intermediate		Intermediate		Absent		Absent		Absent		Absent		Absent		Absent
S1291	Hospital		Positive		Negative		Gram-positive cocci		29		Negative		N/A		N/A		93	221	87	Resistant		Resistant		Sensitive		Resistant		Intermediate		Intermediate		Intermediate		Absent		Absent		Absent		Absent		Absent		Absent
S1292	Hospital		Positive		Negative		Gram-positive cocci		30		Negative		N/A		N/A		124	236	1,8	Intermediate		Intermediate		Intermediate		Resistant		Sensitive		Sensitive		Intermediate		Absent		Absent		Absent		Absent		Absent		Absent
S1293	Hospital		Positive		Positive		Gram-positive cocci		27		Negative		N/A		N/A		164	79	0,3	Resistant		Intermediate		Sensitive		Intermediate		Resistant		Resistant		Sensitive		Absent		Absent		Absent		Absent		Absent		Absent
S1294	Hospital		Positive		Positive		Gram-positive cocci		28		Negative		N/A		N/A		108	296	42	Resistant		Resistant		Resistant		Resistant		Resistant		Resistant		Sensitive		Absent		Absent		Absent		Absent		Absent		Absent
S1295	Hospital		Positive		Positive		Gram-positive cocci		28		Negative		N/A		N/A		87	217	14	Intermediate		Resistant		Intermediate		Resistant		Resistant		Sensitive		Resistant		Absent		Absent		Absent		Absent		Absent		Absent
S1296	Hospital		Positive		Negative		Gram-positive cocci		32		Negative		N/A		N/A		182	299	168	Intermediate		Sensitive		Sensitive		Intermediate		Resistant		Sensitive		Resistant		Absent		Absent		Absent		Absent		Absent		Absent
S1297	Hospital		Positive		Negative		Gram-positive cocci		25		Negative		N/A		N/A		176	353	87	Sensitive		Sensitive		Sensitive		Intermediate		Resistant		Sensitive		Resistant		Absent		Absent		Absent		Absent		Absent		Absent
S1298	Hospital		Positive		Negative		Gram-positive cocci		29		Negative		N/A		N/A		168	253	113	Intermediate		Intermediate		Resistant		Intermediate		Resistant		Intermediate		Intermediate		Absent		Absent		Absent		Absent		Absent		Absent
S1299	Hospital		Positive		Positive		Gram-positive cocci		34		Negative		N/A		N/A		135	184	142	Sensitive		Intermediate		Sensitive		Sensitive		Intermediate		Resistant		Sensitive		Absent		Absent		Absent		Absent		Absent		Absent
S1300	Community		Positive		Negative		Gram-positive cocci		26		Negative		N/A		N/A		82	191	114	Resistant		Resistant		Sensitive		Sensitive		Intermediate		Resistant		Resistant		Absent		Absent		Absent		Absent		Absent		Absent
S1301	Community		Positive		Positive		Gram-positive cocci		29		Negative		N/A		N/A		189	52	1,8	Resistant		Sensitive		Sensitive		Intermediate		Resistant		Sensitive		Intermediate		Absent		Absent		Absent		Absent		Absent		Absent
S1302	Community		Positive		Negative		Gram-positive cocci		31		Negative		N/A		N/A		135	268	179	Sensitive		Intermediate		Sensitive		Resistant		Sensitive		Resistant		Sensitive		Absent		Absent		Absent		Absent		Absent		Absent
S1303	Community		Positive		Positive		Gram-positive cocci		30		Negative		N/A		N/A		162	352	34	Resistant		Resistant		Intermediate		Resistant		Sensitive		Sensitive		Sensitive		Absent		Absent		Absent		Absent		Absent		Absent
S1304	Hospital		Positive		Negative		Gram-positive cocci		30		Negative		N/A		N/A		183	366	0,6	Sensitive		Intermediate		Intermediate		Intermediate		Intermediate		Intermediate		Resistant		Absent		Absent		Absent		Absent		Absent		Absent
S1305	Hospital		Positive		Positive		Gram-positive cocci		24		Negative		N/A		N/A		1,2	176	112	Resistant		Sensitive		Intermediate		Sensitive		Resistant		Sensitive		Resistant		Absent		Absent		Absent		Absent		Absent		Absent
S1306	Hospital		Positive		Negative		Gram-positive cocci		32		Negative		N/A		N/A		66	381	155	Sensitive		Resistant		Resistant		Resistant		Sensitive		Resistant		Sensitive		Absent		Absent		Absent		Absent		Absent		Absent
S1307	Hospital		Positive		Negative		Gram-positive cocci		23		Negative		N/A		N/A		93	172	125	Sensitive		Intermediate		Intermediate		Resistant		Intermediate		Intermediate		Intermediate		Absent		Absent		Absent		Absent		Absent		Absent
S1308	Community		Positive		Positive		Gram-positive cocci		23		Negative		N/A		N/A		127	344	129	Sensitive		Sensitive		Sensitive		Resistant		Resistant		Resistant		Sensitive		Absent		Absent		Absent		Absent		Absent		Absent
S1309	Hospital		Positive		Negative		Gram-positive cocci		25		Negative		N/A		N/A		162	3,7	121	Sensitive		Sensitive		Resistant		Sensitive		Sensitive		Resistant		Intermediate		Absent		Absent		Absent		Absent		Absent		Absent
S1310	Community		Positive		Positive		Gram-positive cocci		27		Negative		N/A		N/A		94	103	71	Resistant		Resistant		Intermediate		Resistant		Intermediate		Intermediate		Sensitive		Absent		Absent		Absent		Absent		Absent		Absent
S1311	Community		Positive		Positive		Gram-positive cocci		32		Negative		N/A		N/A		89	51	197	Sensitive		Sensitive		Intermediate		Intermediate		Sensitive		Intermediate		Intermediate		Absent		Absent		Absent		Absent		Absent		Absent
S1312	Community		Positive		Positive		Gram-positive cocci		25		Negative		N/A		N/A		165	399	41	Resistant		Sensitive		Intermediate		Intermediate		Resistant		Intermediate		Resistant		Absent		Absent		Absent		Absent		Absent		Absent
S1313	Community		Positive		Negative		Gram-positive cocci		23		Negative		N/A		N/A		137	221	1,1	Resistant		Intermediate		Resistant		Intermediate		Sensitive		Sensitive		Sensitive		Absent		Absent		Absent		Absent		Absent		Absent
S1314	Hospital		Positive		Negative		Gram-positive cocci		24		Negative		N/A		N/A		108	346	56	Resistant		Sensitive		Sensitive		Sensitive		Intermediate		Sensitive		Sensitive		Absent		Absent		Absent		Absent		Absent		Absent
S1315	Hospital		Positive		Negative		Gram-positive cocci		29		Negative		N/A		N/A		84	352	101	Sensitive		Resistant		Resistant		Sensitive		Resistant		Resistant		Sensitive		Absent		Absent		Absent		Absent		Absent		Absent
S1316	Hospital		Positive		Positive		Gram-positive cocci		26		Negative		N/A		N/A		105	392	131	Sensitive		Sensitive		Intermediate		Sensitive		Intermediate		Sensitive		Resistant		Absent		Absent		Absent		Absent		Absent		Absent
S1317	Hospital		Positive		Positive		Gram-positive cocci		30		Negative		N/A		N/A		172	215	111	Resistant		Sensitive		Intermediate		Intermediate		Intermediate		Intermediate		Sensitive		Absent		Absent		Absent		Absent		Absent		Absent
S1318	Hospital		Positive		Negative		Gram-positive cocci		33		Negative		N/A		N/A		66	2,7	9	Resistant		Resistant		Intermediate		Sensitive		Resistant		Sensitive		Resistant		Absent		Absent		Absent		Absent		Absent		Absent
S1319	Hospital		Positive		Positive		Gram-positive cocci		22		Negative		N/A		N/A		125	77	153	Intermediate		Resistant		Resistant		Sensitive		Intermediate		Sensitive		Resistant		Absent		Absent		Absent		Absent		Absent		Absent
S1320	Community		Positive		Negative		Gram-positive cocci		30		Negative		N/A		N/A		88	117	132	Resistant		Intermediate		Resistant		Resistant		Resistant		Sensitive		Sensitive		Absent		Absent		Absent		Absent		Absent		Absent
S1321	Community		Positive		Positive		Gram-positive cocci		26		Negative		N/A		N/A		141	296	88	Intermediate		Intermediate		Resistant		Intermediate		Sensitive		Resistant		Intermediate		Absent		Absent		Absent		Absent		Absent		Absent
S1322	Hospital		Positive		Positive		Gram-positive cocci		34		Negative		N/A		N/A		105	123	0,3	Sensitive		Intermediate		Resistant		Sensitive		Sensitive		Resistant		Resistant		Absent		Absent		Absent		Absent		Absent		Absent
S1323	Hospital		Positive		Positive		Gram-positive cocci		23		Negative		N/A		N/A		82	395	124	Resistant		Intermediate		Intermediate		Resistant		Sensitive		Resistant		Sensitive		Absent		Absent		Absent		Absent		Absent		Absent
S1324	Hospital		Positive		Positive		Gram-positive cocci		28		Negative		N/A		N/A		88	196	66	Resistant		Intermediate		Intermediate		Resistant		Intermediate		Sensitive		Sensitive		Absent		Absent		Absent		Absent		Absent		Absent
S1325	Community		Positive		Negative		Gram-positive cocci		34		Negative		N/A		N/A		82	348	165	Sensitive		Intermediate		Intermediate		Sensitive		Resistant		Resistant		Resistant		Absent		Absent		Absent		Absent		Absent		Absent
S1326	Hospital		Positive		Negative		Gram-positive cocci		27		Negative		N/A		N/A		185	359	1,6	Sensitive		Sensitive		Sensitive		Intermediate		Resistant		Intermediate		Resistant		Absent		Absent		Absent		Absent		Absent		Absent
S1327	Hospital		Positive		Positive		Gram-positive cocci		31		Negative		N/A		N/A		108	223	116	Intermediate		Resistant		Sensitive		Sensitive		Sensitive		Intermediate		Intermediate		Absent		Absent		Absent		Absent		Absent		Absent
S1328	Community		Positive		Negative		Gram-positive cocci		32		Negative		N/A		N/A		106	321	194	Sensitive		Resistant		Resistant		Resistant		Intermediate		Intermediate		Sensitive		Absent		Absent		Absent		Absent		Absent		Absent
S1329	Hospital		Positive		Negative		Gram-positive cocci		22		Negative		N/A		N/A		75	395	87	Sensitive		Sensitive		Intermediate		Resistant		Intermediate		Resistant		Resistant		Absent		Absent		Absent		Absent		Absent		Absent
S1330	Hospital		Positive		Positive		Gram-positive cocci		28		Negative		N/A		N/A		1,1	61	162	Resistant		Resistant		Resistant		Resistant		Intermediate		Intermediate		Resistant		Absent		Absent		Absent		Absent		Absent		Absent
S1331	Hospital		Positive		Positive		Gram-positive cocci		23		Negative		N/A		N/A		184	234	82	Sensitive		Intermediate		Resistant		Intermediate		Sensitive		Intermediate		Sensitive		Absent		Absent		Absent		Absent		Absent		Absent
S1332	Hospital		Positive		Negative		Gram-positive cocci		29		Negative		N/A		N/A		114	357	54	Intermediate		Sensitive		Resistant		Resistant		Intermediate		Resistant		Resistant		Absent		Absent		Absent		Absent		Absent		Absent
S1333	Community		Positive		Positive		Gram-positive cocci		25		Negative		N/A		N/A		116	283	11	Resistant		Sensitive		Intermediate		Sensitive		Intermediate		Sensitive		Intermediate		Absent		Absent		Absent		Absent		Absent		Absent
S1334	Hospital		Positive		Positive		Gram-positive cocci		30		Negative		N/A		N/A		134	1,8	25	Sensitive		Intermediate		Sensitive		Resistant		Intermediate		Resistant		Intermediate		Absent		Absent		Absent		Absent		Absent		Absent
S1335	Hospital		Positive		Positive		Gram-positive cocci		31		Negative		N/A		N/A		178	221	113	Intermediate		Resistant		Intermediate		Sensitive		Sensitive		Sensitive		Intermediate		Absent		Absent		Absent		Absent		Absent		Absent
S1336	Hospital		Positive		Positive		Gram-positive cocci		24		Negative		N/A		N/A		94	313	82	Resistant		Intermediate		Resistant		Sensitive		Resistant		Sensitive		Sensitive		Absent		Absent		Absent		Absent		Absent		Absent
S1337	Hospital		Positive		Negative		Gram-positive cocci		28		Negative		N/A		N/A		186	67	67	Resistant		Resistant		Sensitive		Sensitive		Intermediate		Intermediate		Sensitive		Absent		Absent		Absent		Absent		Absent		Absent
S1338	Hospital		Positive		Positive		Gram-positive cocci		24		Negative		N/A		N/A		1,1	187	132	Intermediate		Resistant		Intermediate		Intermediate		Intermediate		Sensitive		Resistant		Absent		Absent		Absent		Absent		Absent		Absent
S1339	Hospital		Positive		Positive		Gram-positive cocci		23		Negative		N/A		N/A		128	147	88	Sensitive		Resistant		Resistant		Resistant		Intermediate		Intermediate		Sensitive		Absent		Absent		Absent		Absent		Absent		Absent
S1340	Community		Positive		Positive		Gram-positive cocci		29		Negative		N/A		N/A		99	364	73	Intermediate		Sensitive		Intermediate		Sensitive		Intermediate		Resistant		Sensitive		Absent		Absent		Absent		Absent		Absent		Absent
S1341	Hospital		Positive		Positive		Gram-positive cocci		22		Negative		N/A		N/A		0,9	2,5	112	Intermediate		Sensitive		Resistant		Intermediate		Intermediate		Intermediate		Resistant		Absent		Absent		Absent		Absent		Absent		Absent
S1342	Community		Positive		Positive		Gram-positive cocci		26		Negative		N/A		N/A		53	368	72	Intermediate		Resistant		Sensitive		Resistant		Sensitive		Resistant		Intermediate		Absent		Absent		Absent		Absent		Absent		Absent
S1343	Hospital		Positive		Positive		Gram-positive cocci		26		Negative		N/A		N/A		164	92	152	Resistant		Sensitive		Resistant		Resistant		Resistant		Sensitive		Sensitive		Absent		Absent		Absent		Absent		Absent		Absent
S1344	Community		Positive		Negative		Gram-positive cocci		28		Negative		N/A		N/A		106	106	152	Resistant		Sensitive		Intermediate		Resistant		Intermediate		Sensitive		Sensitive		Absent		Absent		Absent		Absent		Absent		Absent
S1345	Community		Positive		Positive		Gram-positive cocci		27		Negative		N/A		N/A		176	189	25	Sensitive		Sensitive		Sensitive		Sensitive		Sensitive		Resistant		Intermediate		Absent		Absent		Absent		Absent		Absent		Absent
S1346	Hospital		Positive		Positive		Gram-positive cocci		34		Negative		N/A		N/A		164	306	83	Resistant		Intermediate		Intermediate		Sensitive		Sensitive		Sensitive		Resistant		Absent		Absent		Absent		Absent		Absent		Absent
S1347	Community		Positive		Negative		Gram-positive cocci		23		Negative		N/A		N/A		163	144	44	Sensitive		Intermediate		Sensitive		Intermediate		Intermediate		Sensitive		Intermediate		Absent		Absent		Absent		Absent		Absent		Absent
S1348	Hospital		Positive		Positive		Gram-positive cocci		33		Negative		N/A		N/A		144	276	195	Sensitive		Sensitive		Intermediate		Sensitive		Intermediate		Intermediate		Intermediate		Absent		Absent		Absent		Absent		Absent		Absent
S1349	Hospital		Positive		Positive		Gram-positive cocci		33		Negative		N/A		N/A		157	77	48	Resistant		Sensitive		Intermediate		Resistant		Sensitive		Sensitive		Intermediate		Absent		Absent		Absent		Absent		Absent		Absent
S1350	Community		Positive		Positive		Gram-positive cocci		23		Negative		N/A		N/A		68	334	82	Resistant		Intermediate		Resistant		Sensitive		Resistant		Sensitive		Intermediate		Absent		Absent		Absent		Absent		Absent		Absent
S1351	Community		Positive		Negative		Gram-positive cocci		32		Negative		N/A		N/A		51	63	38	Sensitive		Resistant		Sensitive		Resistant		Sensitive		Intermediate		Sensitive		Absent		Absent		Absent		Absent		Absent		Absent
S1352	Hospital		Positive		Positive		Gram-positive cocci		22		Negative		N/A		N/A		1,1	292	69	Intermediate		Resistant		Resistant		Sensitive		Intermediate		Intermediate		Resistant		Absent		Absent		Absent		Absent		Absent		Absent
S1353	Hospital		Positive		Positive		Gram-positive cocci		23		Negative		N/A		N/A		105	215	151	Intermediate		Intermediate		Sensitive		Sensitive		Sensitive		Resistant		Sensitive		Absent		Absent		Absent		Absent		Absent		Absent
S1354	Hospital		Positive		Negative		Gram-positive cocci		29		Negative		N/A		N/A		94	161	25	Sensitive		Resistant		Resistant		Sensitive		Resistant		Resistant		Resistant		Absent		Absent		Absent		Absent		Absent		Absent
S1355	Community		Positive		Negative		Gram-positive cocci		24		Negative		N/A		N/A		165	78	108	Intermediate		Sensitive		Resistant		Sensitive		Intermediate		Intermediate		Sensitive		Absent		Absent		Absent		Absent		Absent		Absent
S1356	Community		Positive		Positive		Gram-positive cocci		32		Negative		N/A		N/A		95	278	122	Intermediate		Resistant		Intermediate		Intermediate		Resistant		Intermediate		Sensitive		Absent		Absent		Absent		Absent		Absent		Absent
S1357	Community		Positive		Negative		Gram-positive cocci		34		Negative		N/A		N/A		52	153	166	Resistant		Sensitive		Resistant		Resistant		Sensitive		Resistant		Intermediate		Absent		Absent		Absent		Absent		Absent		Absent
S1358	Hospital		Positive		Positive		Gram-positive cocci		25		Negative		N/A		N/A		178	192	47	Sensitive		Sensitive		Intermediate		Intermediate		Resistant		Sensitive		Sensitive		Absent		Absent		Absent		Absent		Absent		Absent
S1359	Community		Positive		Negative		Gram-positive cocci		29		Negative		N/A		N/A		102	87	1,5	Resistant		Sensitive		Resistant		Sensitive		Intermediate		Resistant		Resistant		Absent		Absent		Absent		Absent		Absent		Absent
S1360	Community		Positive		Negative		Gram-positive cocci		31		Negative		N/A		N/A		54	267	181	Sensitive		Resistant		Intermediate		Sensitive		Resistant		Sensitive		Intermediate		Absent		Absent		Absent		Absent		Absent		Absent
S1361	Community		Positive		Positive		Gram-positive cocci		34		Negative		N/A		N/A		76	299	117	Sensitive		Sensitive		Sensitive		Sensitive		Resistant		Sensitive		Sensitive		Absent		Absent		Absent		Absent		Absent		Absent
S1362	Community		Positive		Positive		Gram-positive cocci		22		Negative		N/A		N/A		57	274	152	Intermediate		Resistant		Intermediate		Sensitive		Resistant		Sensitive		Sensitive		Absent		Absent		Absent		Absent		Absent		Absent
S1363	Hospital		Positive		Positive		Gram-positive cocci		24		Negative		N/A		N/A		169	345	138	Sensitive		Intermediate		Sensitive		Intermediate		Sensitive		Intermediate		Intermediate		Absent		Absent		Absent		Absent		Absent		Absent
S1364	Community		Positive		Negative		Gram-positive cocci		22		Negative		N/A		N/A		69	112	78	Resistant		Resistant		Sensitive		Intermediate		Intermediate		Resistant		Sensitive		Absent		Absent		Absent		Absent		Absent		Absent
S1365	Hospital		Positive		Negative		Gram-positive cocci		31		Negative		N/A		N/A		186	394	117	Resistant		Intermediate		Resistant		Sensitive		Resistant		Intermediate		Sensitive		Absent		Absent		Absent		Absent		Absent		Absent
S1366	Community		Positive		Negative		Gram-positive cocci		24		Negative		N/A		N/A		86	153	0,2	Sensitive		Resistant		Resistant		Sensitive		Intermediate		Resistant		Intermediate		Absent		Absent		Absent		Absent		Absent		Absent
S1367	Hospital		Positive		Positive		Gram-positive cocci		28		Negative		N/A		N/A		53	355	113	Intermediate		Resistant		Resistant		Resistant		Intermediate		Intermediate		Resistant		Absent		Absent		Absent		Absent		Absent		Absent
S1368	Community		Positive		Negative		Gram-positive cocci		28		Negative		N/A		N/A		53	222	177	Intermediate		Intermediate		Sensitive		Resistant		Intermediate		Intermediate		Resistant		Absent		Absent		Absent		Absent		Absent		Absent
S1369	Hospital		Positive		Negative		Gram-positive cocci		28		Negative		N/A		N/A		178	59	97	Sensitive		Resistant		Resistant		Intermediate		Sensitive		Sensitive		Sensitive		Absent		Absent		Absent		Absent		Absent		Absent
S1370	Community		Positive		Positive		Gram-positive cocci		22		Negative		N/A		N/A		197	153	2,0	Sensitive		Resistant		Sensitive		Intermediate		Sensitive		Sensitive		Sensitive		Absent		Absent		Absent		Absent		Absent		Absent
S1371	Hospital		Positive		Negative		Gram-positive cocci		26		Negative		N/A		N/A		87	147	44	Sensitive		Resistant		Sensitive		Sensitive		Sensitive		Resistant		Resistant		Absent		Absent		Absent		Absent		Absent		Absent
S1372	Hospital		Positive		Negative		Gram-positive cocci		23		Negative		N/A		N/A		112	238	93	Intermediate		Intermediate		Sensitive		Sensitive		Sensitive		Resistant		Resistant		Absent		Absent		Absent		Absent		Absent		Absent
S1373	Community		Positive		Positive		Gram-positive cocci		25		Negative		N/A		N/A		171	257	69	Sensitive		Resistant		Resistant		Sensitive		Intermediate		Resistant		Sensitive		Absent		Absent		Absent		Absent		Absent		Absent
S1374	Hospital		Positive		Negative		Gram-positive cocci		31		Negative		N/A		N/A		89	226	9	Resistant		Intermediate		Intermediate		Intermediate		Sensitive		Sensitive		Intermediate		Absent		Absent		Absent		Absent		Absent		Absent
S1375	Community		Positive		Negative		Gram-positive cocci		31		Negative		N/A		N/A		125	287	144	Sensitive		Resistant		Intermediate		Resistant		Sensitive		Resistant		Intermediate		Absent		Absent		Absent		Absent		Absent		Absent
S1376	Hospital		Positive		Negative		Gram-positive cocci		26		Negative		N/A		N/A		78	153	165	Resistant		Resistant		Resistant		Intermediate		Sensitive		Resistant		Resistant		Absent		Absent		Absent		Absent		Absent		Absent
S1377	Community		Positive		Negative		Gram-positive cocci		28		Negative		N/A		N/A		196	61	112	Sensitive		Intermediate		Resistant		Intermediate		Sensitive		Resistant		Resistant		Absent		Absent		Absent		Absent		Absent		Absent
S1378	Community		Positive		Negative		Gram-positive cocci		24		Negative		N/A		N/A		52	168	34	Intermediate		Intermediate		Intermediate		Sensitive		Resistant		Resistant		Sensitive		Absent		Absent		Absent		Absent		Absent		Absent
S1379	Community		Positive		Negative		Gram-positive cocci		34		Negative		N/A		N/A		118	128	21	Resistant		Resistant		Intermediate		Sensitive		Resistant		Intermediate		Intermediate		Absent		Absent		Absent		Absent		Absent		Absent
S1380	Community		Positive		Negative		Gram-positive cocci		27		Negative		N/A		N/A		98	199	185	Intermediate		Resistant		Resistant		Resistant		Resistant		Sensitive		Resistant		Absent		Absent		Absent		Absent		Absent		Absent
S1381	Hospital		Positive		Negative		Gram-positive cocci		28		Negative		N/A		N/A		193	2,3	196	Sensitive		Sensitive		Intermediate		Intermediate		Resistant		Intermediate		Intermediate		Absent		Absent		Absent		Absent		Absent		Absent
S1382	Community		Positive		Negative		Gram-positive cocci		30		Negative		N/A		N/A		1,9	319	51	Intermediate		Intermediate		Sensitive		Resistant		Resistant		Sensitive		Resistant		Absent		Absent		Absent		Absent		Absent		Absent
S1383	Hospital		Positive		Negative		Gram-positive cocci		31		Negative		N/A		N/A		54	303	152	Resistant		Resistant		Intermediate		Intermediate		Sensitive		Intermediate		Resistant		Absent		Absent		Absent		Absent		Absent		Absent
S1384	Community		Positive		Positive		Gram-positive cocci		25		Negative		N/A		N/A		0,6	399	137	Resistant		Intermediate		Intermediate		Resistant		Intermediate		Sensitive		Sensitive		Absent		Absent		Absent		Absent		Absent		Absent
S1385	Hospital		Positive		Negative		Gram-positive cocci		33		Negative		N/A		N/A		105	287	9	Intermediate		Intermediate		Resistant		Sensitive		Resistant		Sensitive		Sensitive		Absent		Absent		Absent		Absent		Absent		Absent
S1386	Hospital		Positive		Positive		Gram-positive cocci		33		Negative		N/A		N/A		116	141	36	Resistant		Intermediate		Intermediate		Intermediate		Sensitive		Sensitive		Resistant		Absent		Absent		Absent		Absent		Absent		Absent
S1387	Community		Positive		Positive		Gram-positive cocci		25		Negative		N/A		N/A		82	125	1,1	Resistant		Intermediate		Resistant		Intermediate		Sensitive		Sensitive		Intermediate		Absent		Absent		Absent		Absent		Absent		Absent
S1388	Hospital		Positive		Positive		Gram-positive cocci		28		Negative		N/A		N/A		131	217	45	Sensitive		Intermediate		Sensitive		Sensitive		Intermediate		Resistant		Intermediate		Absent		Absent		Absent		Absent		Absent		Absent
S1389	Community		Positive		Negative		Gram-positive cocci		27		Negative		N/A		N/A		1,2	317	108	Sensitive		Sensitive		Sensitive		Resistant		Sensitive		Intermediate		Intermediate		Absent		Absent		Absent		Absent		Absent		Absent
S1390	Community		Positive		Negative		Gram-positive cocci		34		Negative		N/A		N/A		113	57	173	Resistant		Sensitive		Resistant		Resistant		Resistant		Intermediate		Resistant		Absent		Absent		Absent		Absent		Absent		Absent
S1391	Community		Positive		Negative		Gram-positive cocci		24		Negative		N/A		N/A		151	385	197	Resistant		Resistant		Sensitive		Intermediate		Intermediate		Intermediate		Intermediate		Absent		Absent		Absent		Absent		Absent		Absent
S1392	Hospital		Positive		Negative		Gram-positive cocci		26		Negative		N/A		N/A		81	118	1,1	Resistant		Intermediate		Sensitive		Resistant		Sensitive		Sensitive		Resistant		Absent		Absent		Absent		Absent		Absent		Absent
S1393	Community		Positive		Positive		Gram-positive cocci		29		Negative		N/A		N/A		1,2	96	97	Resistant		Sensitive		Resistant		Resistant		Sensitive		Sensitive		Resistant		Absent		Absent		Absent		Absent		Absent		Absent
S1394	Hospital		Positive		Negative		Gram-positive cocci		29		Negative		N/A		N/A		85	186	138	Resistant		Intermediate		Sensitive		Resistant		Resistant		Sensitive		Intermediate		Absent		Absent		Absent		Absent		Absent		Absent
S1395	Community		Positive		Positive		Gram-positive cocci		31		Negative		N/A		N/A		55	335	163	Sensitive		Sensitive		Sensitive		Sensitive		Resistant		Sensitive		Sensitive		Absent		Absent		Absent		Absent		Absent		Absent
S1396	Community		Positive		Negative		Gram-positive cocci		24		Negative		N/A		N/A		156	3,5	78	Sensitive		Resistant		Intermediate		Resistant		Sensitive		Sensitive		Intermediate		Absent		Absent		Absent		Absent		Absent		Absent
S1397	Community		Positive		Positive		Gram-positive cocci		24		Negative		N/A		N/A		1,0	312	167	Resistant		Sensitive		Resistant		Intermediate		Intermediate		Sensitive		Sensitive		Absent		Absent		Absent		Absent		Absent		Absent
S1398	Community		Positive		Positive		Gram-positive cocci		29		Negative		N/A		N/A		122	372	39	Sensitive		Sensitive		Intermediate		Intermediate		Resistant		Intermediate		Resistant		Absent		Absent		Absent		Absent		Absent		Absent
S1399	Community		Positive		Negative		Gram-positive cocci		26		Negative		N/A		N/A		157	218	28	Sensitive		Sensitive		Resistant		Intermediate		Resistant		Resistant		Intermediate		Absent		Absent		Absent		Absent		Absent		Absent
S1400	Community		Positive		Positive		Gram-positive cocci		23		Negative		N/A		N/A		85	204	124	Sensitive		Sensitive		Resistant		Sensitive		Sensitive		Resistant		Resistant		Absent		Absent		Absent		Absent		Absent		Absent
S1401	Hospital		Positive		Negative		Gram-positive cocci		32		Negative		N/A		N/A		192	181	48	Intermediate		Intermediate		Intermediate		Resistant		Sensitive		Resistant		Resistant		Absent		Absent		Absent		Absent		Absent		Absent
S1402	Hospital		Positive		Positive		Gram-positive cocci		25		Negative		N/A		N/A		89	378	1,9	Resistant		Resistant		Intermediate		Resistant		Sensitive		Resistant		Sensitive		Absent		Absent		Absent		Absent		Absent		Absent
S1403	Hospital		Positive		Positive		Gram-positive cocci		32		Negative		N/A		N/A		193	381	15	Intermediate		Intermediate		Intermediate		Resistant		Sensitive		Intermediate		Sensitive		Absent		Absent		Absent		Absent		Absent		Absent
S1404	Community		Positive		Positive		Gram-positive cocci		22		Negative		N/A		N/A		178	289	9	Intermediate		Sensitive		Intermediate		Resistant		Resistant		Intermediate		Sensitive		Absent		Absent		Absent		Absent		Absent		Absent
S1405	Hospital		Positive		Negative		Gram-positive cocci		25		Negative		N/A		N/A		66	344	75	Intermediate		Resistant		Resistant		Resistant		Resistant		Resistant		Sensitive		Absent		Absent		Absent		Absent		Absent		Absent
S1406	Community		Positive		Positive		Gram-positive cocci		25		Negative		N/A		N/A		88	365	155	Resistant		Resistant		Resistant		Intermediate		Intermediate		Resistant		Resistant		Absent		Absent		Absent		Absent		Absent		Absent
S1407	Hospital		Positive		Negative		Gram-positive cocci		26		Negative		N/A		N/A		161	253	0,5	Resistant		Resistant		Sensitive		Intermediate		Sensitive		Resistant		Intermediate		Absent		Absent		Absent		Absent		Absent		Absent
S1408	Community		Positive		Positive		Gram-positive cocci		27		Negative		N/A		N/A		126	298	0,6	Intermediate		Sensitive		Intermediate		Intermediate		Sensitive		Resistant		Sensitive		Absent		Absent		Absent		Absent		Absent		Absent
S1409	Hospital		Positive		Negative		Gram-positive cocci		25		Negative		N/A		N/A		177	188	88	Resistant		Intermediate		Intermediate		Intermediate		Resistant		Resistant		Sensitive		Absent		Absent		Absent		Absent		Absent		Absent
S1410	Community		Positive		Positive		Gram-positive cocci		27		Negative		N/A		N/A		72	256	54	Resistant		Sensitive		Sensitive		Sensitive		Sensitive		Resistant		Sensitive		Absent		Absent		Absent		Absent		Absent		Absent
S1411	Community		Positive		Positive		Gram-positive cocci		32		Negative		N/A		N/A		1,1	293	0,5	Resistant		Sensitive		Resistant		Resistant		Resistant		Intermediate		Sensitive		Absent		Absent		Absent		Absent		Absent		Absent
S1412	Community		Positive		Positive		Gram-positive cocci		27		Negative		N/A		N/A		137	83	107	Intermediate		Sensitive		Intermediate		Sensitive		Resistant		Sensitive		Resistant		Absent		Absent		Absent		Absent		Absent		Absent
S1413	Community		Positive		Positive		Gram-positive cocci		31		Negative		N/A		N/A		75	285	35	Sensitive		Resistant		Resistant		Sensitive		Intermediate		Resistant		Resistant		Absent		Absent		Absent		Absent		Absent		Absent
S1414	Community		Positive		Negative		Gram-positive cocci		32		Negative		N/A		N/A		109	2,9	84	Intermediate		Resistant		Resistant		Resistant		Sensitive		Intermediate		Sensitive		Absent		Absent		Absent		Absent		Absent		Absent
S1415	Community		Positive		Negative		Gram-positive cocci		22		Negative		N/A		N/A		199	63	44	Sensitive		Resistant		Sensitive		Sensitive		Intermediate		Sensitive		Sensitive		Absent		Absent		Absent		Absent		Absent		Absent
S1416	Community		Positive		Negative		Gram-positive cocci		22		Negative		N/A		N/A		98	76	1,9	Intermediate		Sensitive		Resistant		Resistant		Resistant		Intermediate		Intermediate		Absent		Absent		Absent		Absent		Absent		Absent
S1417	Community		Positive		Negative		Gram-positive cocci		27		Negative		N/A		N/A		1,4	363	117	Intermediate		Intermediate		Sensitive		Resistant		Sensitive		Intermediate		Intermediate		Absent		Absent		Absent		Absent		Absent		Absent
S1418	Community		Positive		Positive		Gram-positive cocci		34		Negative		N/A		N/A		61	125	182	Sensitive		Intermediate		Resistant		Resistant		Intermediate		Intermediate		Resistant		Absent		Absent		Absent		Absent		Absent		Absent
S1419	Hospital		Positive		Negative		Gram-positive cocci		22		Negative		N/A		N/A		104	334	151	Sensitive		Sensitive		Intermediate		Sensitive		Resistant		Resistant		Resistant		Absent		Absent		Absent		Absent		Absent		Absent
S1420	Hospital		Positive		Negative		Gram-positive cocci		31		Negative		N/A		N/A		131	265	1,7	Sensitive		Intermediate		Resistant		Intermediate		Intermediate		Resistant		Intermediate		Absent		Absent		Absent		Absent		Absent		Absent
S1421	Hospital		Positive		Negative		Gram-positive cocci		25		Negative		N/A		N/A		187	324	199	Intermediate		Resistant		Resistant		Resistant		Intermediate		Sensitive		Intermediate		Absent		Absent		Absent		Absent		Absent		Absent
S1422	Hospital		Positive		Negative		Gram-positive cocci		26		Negative		N/A		N/A		1,0	241	173	Sensitive		Intermediate		Intermediate		Intermediate		Sensitive		Intermediate		Sensitive		Absent		Absent		Absent		Absent		Absent		Absent
S1423	Community		Positive		Negative		Gram-positive cocci		28		Negative		N/A		N/A		127	1,5	33	Sensitive		Resistant		Sensitive		Resistant		Resistant		Intermediate		Resistant		Absent		Absent		Absent		Absent		Absent		Absent
S1424	Hospital		Positive		Negative		Gram-positive cocci		28		Negative		N/A		N/A		187	194	119	Sensitive		Sensitive		Sensitive		Intermediate		Sensitive		Sensitive		Resistant		Absent		Absent		Absent		Absent		Absent		Absent
S1425	Community		Positive		Positive		Gram-positive cocci		33		Negative		N/A		N/A		156	121	127	Sensitive		Sensitive		Intermediate		Sensitive		Resistant		Intermediate		Intermediate		Absent		Absent		Absent		Absent		Absent		Absent
S1426	Community		Positive		Positive		Gram-positive cocci		22		Negative		N/A		N/A		167	302	72	Intermediate		Resistant		Sensitive		Sensitive		Intermediate		Resistant		Intermediate		Absent		Absent		Absent		Absent		Absent		Absent
S1427	Hospital		Positive		Negative		Gram-positive cocci		32		Negative		N/A		N/A		1,4	354	196	Resistant		Intermediate		Sensitive		Intermediate		Resistant		Intermediate		Sensitive		Absent		Absent		Absent		Absent		Absent		Absent
S1428	Hospital		Positive		Negative		Gram-positive cocci		24		Negative		N/A		N/A		93	237	86	Sensitive		Sensitive		Intermediate		Resistant		Sensitive		Resistant		Sensitive		Absent		Absent		Absent		Absent		Absent		Absent
S1429	Community		Positive		Positive		Gram-positive cocci		33		Negative		N/A		N/A		89	1,7	174	Sensitive		Resistant		Intermediate		Intermediate		Sensitive		Resistant		Resistant		Absent		Absent		Absent		Absent		Absent		Absent
S1430	Hospital		Positive		Positive		Gram-positive cocci		33		Negative		N/A		N/A		88	308	138	Sensitive		Sensitive		Intermediate		Sensitive		Resistant		Resistant		Intermediate		Absent		Absent		Absent		Absent		Absent		Absent
S1431	Community		Positive		Negative		Gram-positive cocci		24		Negative		N/A		N/A		106	254	68	Intermediate		Resistant		Intermediate		Intermediate		Sensitive		Resistant		Resistant		Absent		Absent		Absent		Absent		Absent		Absent
S1432	Hospital		Positive		Positive		Gram-positive cocci		34		Negative		N/A		N/A		194	265	55	Intermediate		Intermediate		Resistant		Sensitive		Sensitive		Resistant		Intermediate		Absent		Absent		Absent		Absent		Absent		Absent
S1433	Hospital		Positive		Negative		Gram-positive cocci		32		Negative		N/A		N/A		103	289	91	Sensitive		Sensitive		Resistant		Resistant		Sensitive		Intermediate		Resistant		Absent		Absent		Absent		Absent		Absent		Absent
S1434	Hospital		Positive		Positive		Gram-positive cocci		28		Negative		N/A		N/A		105	134	188	Intermediate		Sensitive		Intermediate		Sensitive		Intermediate		Resistant		Resistant		Absent		Absent		Absent		Absent		Absent		Absent
S1435	Hospital		Positive		Negative		Gram-positive cocci		33		Negative		N/A		N/A		116	92	153	Intermediate		Sensitive		Resistant		Sensitive		Intermediate		Resistant		Resistant		Absent		Absent		Absent		Absent		Absent		Absent
S1436	Community		Positive		Negative		Gram-positive cocci		23		Negative		N/A		N/A		166	4,0	1,2	Intermediate		Intermediate		Intermediate		Resistant		Sensitive		Sensitive		Resistant		Absent		Absent		Absent		Absent		Absent		Absent
S1437	Hospital		Positive		Positive		Gram-positive cocci		28		Negative		N/A		N/A		192	75	104	Sensitive		Intermediate		Sensitive		Sensitive		Intermediate		Sensitive		Sensitive		Absent		Absent		Absent		Absent		Absent		Absent
S1438	Community		Positive		Positive		Gram-positive cocci		25		Negative		N/A		N/A		102	272	198	Resistant		Resistant		Sensitive		Resistant		Resistant		Intermediate		Intermediate		Absent		Absent		Absent		Absent		Absent		Absent
S1439	Hospital		Positive		Positive		Gram-positive cocci		29		Negative		N/A		N/A		54	314	76	Sensitive		Sensitive		Sensitive		Resistant		Sensitive		Resistant		Sensitive		Absent		Absent		Absent		Absent		Absent		Absent
S1440	Hospital		Positive		Negative		Gram-positive cocci		24		Negative		N/A		N/A		83	73	159	Intermediate		Resistant		Sensitive		Resistant		Resistant		Resistant		Intermediate		Absent		Absent		Absent		Absent		Absent		Absent
S1441	Hospital		Positive		Negative		Gram-positive cocci		28		Negative		N/A		N/A		164	131	94	Sensitive		Sensitive		Sensitive		Sensitive		Sensitive		Sensitive		Intermediate		Absent		Absent		Absent		Absent		Absent		Absent
S1442	Community		Positive		Positive		Gram-positive cocci		27		Negative		N/A		N/A		132	253	0,9	Sensitive		Intermediate		Sensitive		Intermediate		Sensitive		Resistant		Intermediate		Absent		Absent		Absent		Absent		Absent		Absent
S1443	Hospital		Positive		Positive		Gram-positive cocci		31		Negative		N/A		N/A		187	315	114	Resistant		Intermediate		Resistant		Sensitive		Sensitive		Intermediate		Sensitive		Absent		Absent		Absent		Absent		Absent		Absent
S1444	Community		Positive		Positive		Gram-positive cocci		26		Negative		N/A		N/A		112	261	105	Sensitive		Sensitive		Intermediate		Resistant		Resistant		Intermediate		Intermediate		Absent		Absent		Absent		Absent		Absent		Absent
S1445	Community		Positive		Positive		Gram-positive cocci		28		Negative		N/A		N/A		1,1	198	131	Resistant		Sensitive		Intermediate		Intermediate		Resistant		Resistant		Sensitive		Absent		Absent		Absent		Absent		Absent		Absent
S1446	Community		Positive		Negative		Gram-positive cocci		25		Negative		N/A		N/A		199	217	178	Resistant		Sensitive		Intermediate		Sensitive		Sensitive		Intermediate		Sensitive		Absent		Absent		Absent		Absent		Absent		Absent
S1447	Hospital		Positive		Positive		Gram-positive cocci		34		Negative		N/A		N/A		189	368	173	Intermediate		Resistant		Intermediate		Intermediate		Intermediate		Intermediate		Resistant		Absent		Absent		Absent		Absent		Absent		Absent
S1448	Community		Positive		Positive		Gram-positive cocci		25		Negative		N/A		N/A		77	66	47	Sensitive		Intermediate		Sensitive		Sensitive		Intermediate		Resistant		Resistant		Absent		Absent		Absent		Absent		Absent		Absent
S1449	Community		Positive		Negative		Gram-positive cocci		33		Negative		N/A		N/A		62	247	1,5	Intermediate		Resistant		Resistant		Resistant		Resistant		Resistant		Sensitive		Absent		Absent		Absent		Absent		Absent		Absent
S1450	Hospital		Positive		Positive		Gram-positive cocci		23		Negative		N/A		N/A		74	3,3	168	Intermediate		Sensitive		Resistant		Intermediate		Resistant		Resistant		Sensitive		Absent		Absent		Absent		Absent		Absent		Absent
S1451	Community		Positive		Positive		Gram-positive cocci		24		Negative		N/A		N/A		94	138	55	Sensitive		Intermediate		Sensitive		Intermediate		Resistant		Resistant		Sensitive		Absent		Absent		Absent		Absent		Absent		Absent
S1452	Community		Positive		Positive		Gram-positive cocci		31		Negative		N/A		N/A		1,4	132	113	Sensitive		Intermediate		Sensitive		Intermediate		Intermediate		Intermediate		Sensitive		Absent		Absent		Absent		Absent		Absent		Absent
S1453	Community		Positive		Negative		Gram-positive cocci		28		Negative		N/A		N/A		105	287	103	Sensitive		Sensitive		Resistant		Sensitive		Intermediate		Sensitive		Resistant		Absent		Absent		Absent		Absent		Absent		Absent
S1454	Hospital		Positive		Positive		Gram-positive cocci		27		Negative		N/A		N/A		108	133	195	Sensitive		Sensitive		Sensitive		Sensitive		Resistant		Sensitive		Resistant		Absent		Absent		Absent		Absent		Absent		Absent
S1455	Community		Positive		Negative		Gram-positive cocci		34		Negative		N/A		N/A		115	361	117	Resistant		Sensitive		Intermediate		Intermediate		Sensitive		Intermediate		Sensitive		Absent		Absent		Absent		Absent		Absent		Absent
S1456	Hospital		Positive		Positive		Gram-positive cocci		28		Negative		N/A		N/A		0,7	298	122	Intermediate		Resistant		Sensitive		Resistant		Sensitive		Resistant		Sensitive		Absent		Absent		Absent		Absent		Absent		Absent
S1457	Community		Positive		Positive		Gram-positive cocci		25		Negative		N/A		N/A		114	299	0,3	Resistant		Intermediate		Intermediate		Resistant		Intermediate		Intermediate		Intermediate		Absent		Absent		Absent		Absent		Absent		Absent
S1458	Community		Positive		Positive		Gram-positive cocci		32		Negative		N/A		N/A		2,0	1,9	67	Sensitive		Resistant		Resistant		Intermediate		Intermediate		Intermediate		Sensitive		Absent		Absent		Absent		Absent		Absent		Absent
S1459	Hospital		Positive		Positive		Gram-positive cocci		22		Negative		N/A		N/A		111	99	82	Intermediate		Resistant		Sensitive		Intermediate		Resistant		Sensitive		Intermediate		Absent		Absent		Absent		Absent		Absent		Absent
S1460	Hospital		Positive		Positive		Gram-positive cocci		33		Negative		N/A		N/A		159	246	168	Resistant		Sensitive		Sensitive		Sensitive		Sensitive		Resistant		Sensitive		Absent		Absent		Absent		Absent		Absent		Absent
S1461	Hospital		Positive		Positive		Gram-positive cocci		29		Negative		N/A		N/A		151	1,3	96	Resistant		Intermediate		Sensitive		Sensitive		Intermediate		Resistant		Resistant		Absent		Absent		Absent		Absent		Absent		Absent
S1462	Hospital		Positive		Positive		Gram-positive cocci		28		Negative		N/A		N/A		65	292	71	Sensitive		Sensitive		Intermediate		Resistant		Sensitive		Resistant		Resistant		Absent		Absent		Absent		Absent		Absent		Absent
S1463	Hospital		Positive		Positive		Gram-positive cocci		33		Negative		N/A		N/A		144	145	14	Intermediate		Sensitive		Intermediate		Intermediate		Sensitive		Intermediate		Resistant		Absent		Absent		Absent		Absent		Absent		Absent
S1464	Community		Positive		Positive		Gram-positive cocci		25		Negative		N/A		N/A		1,7	92	54	Sensitive		Sensitive		Sensitive		Resistant		Intermediate		Resistant		Resistant		Absent		Absent		Absent		Absent		Absent		Absent
S1465	Community		Positive		Negative		Gram-positive cocci		31		Negative		N/A		N/A		166	2,0	143	Resistant		Resistant		Resistant		Intermediate		Sensitive		Sensitive		Sensitive		Absent		Absent		Absent		Absent		Absent		Absent
S1466	Hospital		Positive		Negative		Gram-positive cocci		33		Negative		N/A		N/A		133	2,7	123	Intermediate		Resistant		Intermediate		Resistant		Intermediate		Resistant		Intermediate		Absent		Absent		Absent		Absent		Absent		Absent
S1467	Community		Positive		Positive		Gram-positive cocci		29		Negative		N/A		N/A		157	251	19	Sensitive		Resistant		Sensitive		Sensitive		Intermediate		Intermediate		Intermediate		Absent		Absent		Absent		Absent		Absent		Absent
S1468	Community		Positive		Positive		Gram-positive cocci		32		Negative		N/A		N/A		92	366	181	Resistant		Resistant		Resistant		Sensitive		Sensitive		Intermediate		Intermediate		Absent		Absent		Absent		Absent		Absent		Absent
S1469	Hospital		Positive		Positive		Gram-positive cocci		32		Negative		N/A		N/A		153	363	196	Sensitive		Resistant		Sensitive		Resistant		Sensitive		Resistant		Intermediate		Absent		Absent		Absent		Absent		Absent		Absent
S1470	Community		Positive		Positive		Gram-positive cocci		24		Negative		N/A		N/A		86	164	115	Intermediate		Resistant		Sensitive		Sensitive		Sensitive		Intermediate		Resistant		Absent		Absent		Absent		Absent		Absent		Absent
S1471	Hospital		Positive		Positive		Gram-positive cocci		34		Negative		N/A		N/A		103	398	88	Intermediate		Sensitive		Resistant		Sensitive		Sensitive		Sensitive		Intermediate		Absent		Absent		Absent		Absent		Absent		Absent
S1472	Community		Positive		Positive		Gram-positive cocci		33		Negative		N/A		N/A		105	139	106	Intermediate		Sensitive		Intermediate		Sensitive		Resistant		Resistant		Intermediate		Absent		Absent		Absent		Absent		Absent		Absent
S1473	Community		Positive		Positive		Gram-positive cocci		26		Negative		N/A		N/A		181	324	164	Sensitive		Resistant		Sensitive		Sensitive		Resistant		Sensitive		Intermediate		Absent		Absent		Absent		Absent		Absent		Absent
S1474	Community		Positive		Negative		Gram-positive cocci		25		Negative		N/A		N/A		119	2,7	113	Resistant		Sensitive		Sensitive		Resistant		Intermediate		Resistant		Resistant		Absent		Absent		Absent		Absent		Absent		Absent
S1475	Community		Positive		Positive		Gram-positive cocci		28		Negative		N/A		N/A		73	218	176	Sensitive		Intermediate		Resistant		Sensitive		Intermediate		Intermediate		Sensitive		Absent		Absent		Absent		Absent		Absent		Absent
S1476	Community		Positive		Negative		Gram-positive cocci		32		Negative		N/A		N/A		1,4	1,0	147	Resistant		Sensitive		Resistant		Intermediate		Intermediate		Sensitive		Sensitive		Absent		Absent		Absent		Absent		Absent		Absent
S1477	Hospital		Positive		Negative		Gram-positive cocci		26		Negative		N/A		N/A		162	264	96	Intermediate		Intermediate		Intermediate		Resistant		Intermediate		Sensitive		Resistant		Absent		Absent		Absent		Absent		Absent		Absent
S1478	Community		Positive		Negative		Gram-positive cocci		34		Negative		N/A		N/A		95	233	54	Resistant		Resistant		Sensitive		Resistant		Sensitive		Intermediate		Resistant		Absent		Absent		Absent		Absent		Absent		Absent
S1479	Community		Positive		Negative		Gram-positive cocci		32		Negative		N/A		N/A		148	199	166	Resistant		Sensitive		Resistant		Intermediate		Resistant		Intermediate		Sensitive		Absent		Absent		Absent		Absent		Absent		Absent
S1480	Hospital		Positive		Negative		Gram-positive cocci		23		Negative		N/A		N/A		73	264	169	Intermediate		Intermediate		Sensitive		Sensitive		Intermediate		Sensitive		Intermediate		Absent		Absent		Absent		Absent		Absent		Absent
S1481	Community		Positive		Negative		Gram-positive cocci		34		Negative		N/A		N/A		185	1,2	183	Intermediate		Sensitive		Resistant		Resistant		Resistant		Resistant		Resistant		Absent		Absent		Absent		Absent		Absent		Absent
S1482	Hospital		Positive		Negative		Gram-positive cocci		28		Negative		N/A		N/A		97	346	26	Sensitive		Resistant		Sensitive		Resistant		Intermediate		Sensitive		Intermediate		Absent		Absent		Absent		Absent		Absent		Absent
S1483	Hospital		Positive		Positive		Gram-positive cocci		34		Negative		N/A		N/A		71	279	57	Intermediate		Intermediate		Sensitive		Sensitive		Resistant		Resistant		Intermediate		Absent		Absent		Absent		Absent		Absent		Absent
S1484	Community		Positive		Positive		Gram-positive cocci		24		Negative		N/A		N/A		131	368	54	Sensitive		Intermediate		Intermediate		Intermediate		Intermediate		Resistant		Intermediate		Absent		Absent		Absent		Absent		Absent		Absent
S1485	Community		Positive		Negative		Gram-positive cocci		27		Negative		N/A		N/A		111	158	1,8	Resistant		Sensitive		Resistant		Intermediate		Sensitive		Resistant		Intermediate		Absent		Absent		Absent		Absent		Absent		Absent
S1486	Hospital		Positive		Negative		Gram-positive cocci		32		Negative		N/A		N/A		198	247	46	Resistant		Resistant		Resistant		Resistant		Sensitive		Intermediate		Resistant		Absent		Absent		Absent		Absent		Absent		Absent
S1487	Community		Positive		Positive		Gram-positive cocci		26		Negative		N/A		N/A		107	166	156	Sensitive		Intermediate		Intermediate		Sensitive		Sensitive		Intermediate		Sensitive		Absent		Absent		Absent		Absent		Absent		Absent
S1488	Community		Positive		Positive		Gram-positive cocci		26		Negative		N/A		N/A		0,6	77	158	Resistant		Sensitive		Resistant		Sensitive		Intermediate		Resistant		Resistant		Absent		Absent		Absent		Absent		Absent		Absent
S1489	Community		Positive		Negative		Gram-positive cocci		27		Negative		N/A		N/A		185	186	162	Sensitive		Resistant		Sensitive		Sensitive		Intermediate		Sensitive		Resistant		Absent		Absent		Absent		Absent		Absent		Absent
S1490	Hospital		Positive		Negative		Gram-positive cocci		33		Negative		N/A		N/A		73	61	57	Intermediate		Sensitive		Sensitive		Sensitive		Intermediate		Intermediate		Intermediate		Absent		Absent		Absent		Absent		Absent		Absent
S1491	Community		Positive		Negative		Gram-positive cocci		28		Negative		N/A		N/A		143	93	25	Resistant		Intermediate		Sensitive		Intermediate		Resistant		Intermediate		Resistant		Absent		Absent		Absent		Absent		Absent		Absent
S1492	Community		Positive		Negative		Gram-positive cocci		24		Negative		N/A		N/A		196	132	147	Sensitive		Intermediate		Intermediate		Sensitive		Resistant		Sensitive		Resistant		Absent		Absent		Absent		Absent		Absent		Absent
S1493	Hospital		Positive		Negative		Gram-positive cocci		28		Negative		N/A		N/A		102	4,0	155	Sensitive		Resistant		Sensitive		Resistant		Intermediate		Sensitive		Sensitive		Absent		Absent		Absent		Absent		Absent		Absent
S1494	Community		Positive		Negative		Gram-positive cocci		34		Negative		N/A		N/A		76	357	83	Intermediate		Resistant		Intermediate		Resistant		Resistant		Sensitive		Resistant		Absent		Absent		Absent		Absent		Absent		Absent
S1495	Community		Positive		Positive		Gram-positive cocci		28		Negative		N/A		N/A		72	323	45	Resistant		Intermediate		Sensitive		Intermediate		Resistant		Sensitive		Intermediate		Absent		Absent		Absent		Absent		Absent		Absent
S1496	Hospital		Positive		Positive		Gram-positive cocci		26		Negative		N/A		N/A		86	91	87	Sensitive		Resistant		Sensitive		Sensitive		Resistant		Resistant		Intermediate		Absent		Absent		Absent		Absent		Absent		Absent

## Sheet: Sheet2
Community					Gram Staining			MRSA Status				Spa Type		Penicillin Status		Methicillin Status		Vancomycin Status		Linezolid														etb Status
Hospital	755				Gram-Positive cocci	1496		MRSA Positive	178			t002	35	Sensitive	513	Sensitive	485	Sensitive	499	Sensitive	495													Present	81
Community	741							MRSA Negative	1318			t008	26	Intermediate	506	Intermediate	491	Intermediate	502	Intermediate	517													Absent	1415
												t037	48	Resistant	477	Resistant	520	Resistant	495	Resistant	484													Total	1496
												t311	35	Total	1496	Total	1496	Total	1496	Total	1496
												t304	34
												N/A	1318
																																																	lukF-PV Status
																																																	Present
																																																	Absent
																																																	Total
																																											lukS-PV Status
																																						tst Status					Present	91
																																						Present	97				Absent	1405
																															Clindamycin Status							Absent	1399				Total	1496
																															Sensitive	495						Total	1496
																															Intermediate	513
																															Resistant	488
																															Total	1496
					Coagulase Test
					Coagulase-positive MRSA (S. aureus)	862
					Methicillin-resistant coagulase-negative Staphylococci (MR-CoNS)	634
																												Ciprofloxacin Status
																												Sensitive	497
												SCCmec Type																Intermediate	490
												I	34															Resistant	509
												II	41															Total	1496
												III	27
												IV	38
												V	38																						PVL Status
												V	38																						Present	93
												N/A	1318																						Absent	1403					eta Status
												total	1496																						Total	1496					Present	94
																																									Absent	1402
																																									Total	1496
			Coagulase-positive MRSA (S. aureus)
			Methicillin-resistant coagulase-negative Staphylococci (MR-CoNS)
																													Tetracycline Status
																													Sensitive	483
																													Intermediate	481
																													Resistant	532
																													Total	1496
[truncated: 1 more columns]

## Sheet: Sheet3
		Methicillin Status
		Sensitive	485
		Intermediate	491
		Resistant	520
		Total	1496
